# Supplementary material for: GC-MS and GC-IMS Comprehensive Analysis of Volatile Compounds in the Peel and Pulp of Six Lemon Varieties and Their Interactions with Olfactory Receptors: Molecular Docking and Molecular Dynamics Simulations Studies
Source: Foods. 2026 May 13;15(10):1710. doi: 10.3390/foods15101710 (PMC13206190; doi:10.3390/foods15101710)
Supplement: Supplementary file 1 [file foods-15-01710-s001.zip]

Archive with 2 entries (2 files):
- foods-4262595-supplementary.pdf
- Supplementary table.xlsx
