# Supplementary material for: GC-MS and GC-IMS Comprehensive Analysis of Volatile Compounds in the Peel and Pulp of Six Lemon Varieties and Their Interactions with Olfactory Receptors: Molecular Docking and Molecular Dynamics Simulations Studies
Source: Foods. 2026 May 13;15(10):1710. doi: 10.3390/foods15101710 (PMC13206190; doi:10.3390/foods15101710)
Supplement: Supplementary file 1 [file foods-15-01710-s001.zip › Supplementary table.xlsx]

## Sheet: Table S1
Table S1 UniProt IDs and docking pocket information for 389 olfactory receptors
NCBI GeneID	Receptor	center X	center Y	center Z	size X	size Y	size Z
341276	OR10A2	8	-6.5	-9.25	15	16	20.5
26496	OR10A3	13	0	2.75	21	14	13.5
283297	OR10A4	10	-1.75	1.25	24	14.5	14.5
144124	OR10A5	-0.5	1	-9.5	14	17	19
390093	OR10A6	12.75	1	2.25	20.5	12	12.5
121364	OR10A7	10	11	2.25	19	19	15.5
121275	OR10AD1	3.5	6	1.5	8	16	8
282770	OR10AG1	6	-5.75	-0.25	14	9.5	11.5
442194	OR10C1	3	9.25	-4	9	10.5	12
26497	OR10D3	8.25	9.5	-2.5	22.5	19	20
26534	OR10G2	-5.25	-3.5	9.25	17.5	19	19.5
26533	OR10G3	4.25	-3.5	0.75	10.5	11	8.5
390264	OR10G4	7.75	-7.25	-8	18.5	18.5	23
79490	OR10G6	8.25	9	6	13.5	10	16
390265	OR10G7	7.25	-7.75	-5.5	22.5	16.5	21
219869	OR10G8	5.75	-8.25	-6.25	21.5	16.5	21.5
219870	OR10G9	5.75	-7.5	-8.5	21.5	20	23
26539	OR10H1	7.5	-4.75	-5	24	17.5	16
26538	OR10H2	3	-1.75	-4	13	13.5	16
26532	OR10H3	0.75	3.5	-4.5	12.5	15	17
126541	OR10H4	8.25	1	-1.5	7.5	9	12
284433	OR10H5	3.5	-1.5	-1	15	11	9
26476	OR10J1	5.25	3.25	0	16.5	12.5	9
127385	OR10J5	4.5	-4	-3.25	11	10	7.5
391109	OR10K1	-2.5	4	10.5	13	18	25
391107	OR10K2	3.5	-5	-3	8	9	7
121130	OR10P1	4.75	-5.25	0.5	14.5	10.5	9
219960	OR10Q1	4.75	0.5	0.25	13.5	8	10.5
343406	OR10R2	6	-6.5	-6	19	22	17
219873	OR10S1	-20	-9.5	-2.25	18	11	10.5
128360	OR10T2	2.75	6.5	-3.25	7.5	16	13.5
390201	OR10V1	-2	2.5	-7	9	8	10
81341	OR10W1	1.5	7.75	-2.25	13	21.5	17.5
128367	OR10X1	4.75	-6.25	1.25	14.5	11.5	16.5
128368	OR10Z1	1.5	4.25	-4.25	11	9.5	11.5
26531	OR11A1	9.75	-6	-2	13.5	17	16
390439	OR11G2	17	12	-6.25	26	24	26.5
81061	OR11H1	3.75	5.75	0.5	8.5	12.5	10
440153	OR11H12	6.75	-5.75	-25	21.5	15.5	16
79334	OR11H2	2.5	5	1.25	8	12	8.5
390442	OR11H4	8	-1	4.5	9	7	10
122748	OR11H6	8	1.5	2.25	8	7	8.5
391189	OR11L1	10	1.25	4.5	10	7.5	9
26529	OR12D2	-0.5	-6.75	2	8	8.5	9
81797	OR12D3	1.75	-1.5	-1	7.5	8	10
79290	OR13A1	-9.75	4.5	5.75	19.5	12	16.5
392376	OR13C2	3.5	-4	-12	21	22	22
138803	OR13C3	2	2.5	-8.75	19	21	19.5
138804	OR13C4	3.75	-3.25	-9	16.5	17.5	20
138799	OR13C5	-1.75	4.75	15	18.5	16.5	17
138802	OR13C8	3	0.5	-10.5	17	22	23
286362	OR13C9	6.5	-3	-10.5	22	22	24
286365	OR13D1	4.25	2.5	-8.75	14.5	21	20.5
138805	OR13F1	10.75	-6	-7	18.5	21	21
441933	OR13G1	7.25	-8.25	-0.25	16.5	16.5	17.5
347468	OR13H1	-5.75	4	9.5	20.5	15	18
392309	OR13J1	3.5	-2.75	-5.75	21	17.5	19.5
284532	OR14A16	-2.5	4.75	6.75	11	13.5	17.5
388761	OR14A2	3.25	8.75	-3.25	8.5	6.5	9.5
127066	OR14C36	-0.25	2.5	-8.25	19.5	15	13.5
401994	OR14I1	7.75	1.25	-0.25	23.5	22.5	21.5
442191	OR14J1	15	-7.75	-5	11	9.5	12
343170	OR14K1	1.5	-6	-7.5	19	18	16
127617	OR14L1P	3.5	9.25	5	21	15.5	13
8383	OR1A1	1.5	1.25	11.75	13	12.5	12.5
26189	OR1A2	-0.5	4	11	10	10	12
347169	OR1B1	3.5	-5.5	7.25	17	17	21.5
26188	OR1C1	5.25	12.75	-4.75	23.5	15.5	20.5
4991	OR1D2	-2.25	8.75	-7	16.5	14.5	17
8386	OR1D5	-18.75	4.5	-4.25	17.5	11	15.5
8387	OR1E1	4.5	10.5	-1.25	15	17	13.5
8388	OR1E2	-7	-10.5	0.25	15	15	16.5
4992	OR1F1	2.25	-4	15	14.5	13	17
8390	OR1G1	3.75	12.25	2.5	13.5	17.5	16
126370	OR1I1	3.75	-6.5	-9.25	18.5	19	22.5
347168	OR1J1	8.75	11.75	-1.25	20.5	17.5	16.5
26740	OR1J2	9	12	2.5	18	16	18
26219	OR1J4	12.25	2	4.5	17.5	18	20
392392	OR1K1	9	9.75	3.25	17	18.5	17.5
26737	OR1L1	-6.5	-6.5	-11	17	19	12
26735	OR1L3	-18	8	1	13	9	11
254973	OR1L4	2	0	10	9	8	11
392390	OR1L6	-7.75	8.5	8.75	17.5	17	13.5
138881	OR1L8	8.5	9.5	-1.25	14	15	15.5
125963	OR1M1	4.5	6	2.25	9	16	8.5
138883	OR1N1	9.25	9.25	3.25	16.5	17.5	14.5
138882	OR1N2	4.75	-4	-7.75	17.5	19	20.5
158131	OR1Q1	5	10.75	3	9	15.5	12
9596	OR1R1P	8.5	-7.75	14.5	2	16.5	16
219959	OR1S1	9.75	11	1	22.5	18	19
219958	OR1S2	-0.5	-3.75	-11.75	18	16.5	17.5
346528	OR2A1	-0.5	4	11	10	10	12
346525	OR2A12	-2.25	1.5	-8.5	8.5	10	10
135941	OR2A14	3.25	8.75	-3.25	8.5	6.5	9.5
442361	OR2A2	5.25	-4.5	-6	13.5	11	11
392138	OR2A25	4.75	-5.75	-8.5	19.5	19.5	20
79541	OR2A4	3	10	-5.25	13	13	12.5
402317	OR2A42	10.5	-0.25	0.75	11	9.5	13.5
393046	OR2A5	5.25	6.5	1.75	7.5	12	7.5
401427	OR2A7	6	5.25	-0.5	11	13.5	15
81392	OR2AE1	-13	-10	-0.75	18	15	12.5
144125	OR2AG1	-0.75	0	-10	14.5	16	24
338755	OR2AG2	4.75	7.75	1.25	8.5	14.5	13.5
127608	OR2AJ1	9	-6.75	-0.75	9	7.5	9.5
391191	OR2AK2	9.5	3.75	6.5	18	16.5	15
121129	OR2AP1	6.25	6	2.25	8.5	14	11.5
341152	OR2AT4	5.5	-7	-10	19	16	23
127623	OR2B11	4.75	-5	-0.5	8.5	9	8
81697	OR2B2	5.5	-4	-6	10	11	8
442184	OR2B3	1.75	-0.75	-5	8.5	10.5	15
26212	OR2B6	6	-5	-10.5	16	18	22
4993	OR2C1	5.25	-1.75	-1.5	15.5	15.5	11
81472	OR2C3	8	6.5	2	15	14	18
120776	OR2D2	1	-5	-11	13	15	18
120775	OR2D3	7.75	-4	2.25	12.5	9	8.5
26211	OR2F1	11.5	-8.75	-4.5	18	18.5	18
135948	OR2F2	2.75	11	-2.25	18.5	19	14.5
81470	OR2G2	5.5	-2.75	-1.25	11	13.5	9.5
81469	OR2G3	7.25	-5.75	-4.75	21.5	20.5	17.5
391211	OR2G6	5.75	-3	-5.25	11.5	13	8.5
26716	OR2H1	9	3.5	0	12	8	10
7932	OR2H2	3.75	8.5	0	7.5	10	7
442197	OR2I1P	2	3	8.5	9	7	10
442185	OR2J1	7.75	-5.5	-0.25	12.5	10	9.5
26707	OR2J2	7.5	-6.25	4.25	13	13.5	16.5
442186	OR2J3	5.75	-4	-0.5	15.5	12	11
26248	OR2K2	2.75	-1.5	-9	14.5	19	27
284521	OR2L13	8	-6	-1.75	13	8	9.5
26246	OR2L2	9.75	-4.75	2.5	12.5	7.5	9
391192	OR2L3	8.25	-4.25	-1.25	11.5	8.5	10.5
81466	OR2L5	9.25	-4.75	0.25	11.5	8.5	10.5
391190	OR2L8	8.25	-4	0	10.5	9	8
391194	OR2M2	6	-6.25	-9.75	21	19.5	22.5
127062	OR2M3	-6.75	-6.25	-9	12.5	12.5	15
26245	OR2M4	2.25	8.5	-5	25.5	20	21
127059	OR2M5	0.25	1	-12.5	25.5	19	19
391196	OR2M7	3.75	-5.75	-11	17.5	20.5	21
56656	OR2S2	4.25	-2.25	-8.75	16.5	21.5	22.5
26696	OR2T1	23.25	-10.75	-7.25	12.5	15.5	12.5
127069	OR2T10	-1	6	-2.75	13	12	17.5
127077	OR2T11	1.75	10	-2.5	11.5	7	10
127064	OR2T12	6	-8.25	-6.75	21	19.5	19.5
401992	OR2T2	15.25	-5.5	-0.75	16.5	18	24.5
403239	OR2T27	0.5	8	-2.75	11	10	13.5
343563	OR2T29	7	4.5	4.5	7	13	9
343173	OR2T3	-4	2.75	-4	11	10.5	12
391195	OR2T33	3	-5	-9.5	18	20	22
127068	OR2T34	13.25	0.5	1.25	20.5	15	16.5
403244	OR2T35	13.25	0.5	1.25	20.5	15	16.5
127074	OR2T4	7.25	-5.75	-2.5	9.5	9.5	10
401993	OR2T5	11	1.25	4.75	9	6.5	7.5
254879	OR2T6	2.5	-5	-17.25	20	10	18.5
81458	OR2T7	1.25	7.5	-3.5	11.5	9	12
343172	OR2T8	0	-3.5	-8.5	20	20	23
26693	OR2V1	12.25	-4	0.75	20.5	15	24.5
285659	OR2V2	4.25	10	-3.5	17.5	21	17
26692	OR2W1	5.25	-5.5	-5.25	8.5	12	8.5
343171	OR2W3	-2.5	2.75	-11	11	12.5	18
134083	OR2Y1	5.25	-4.75	-0.25	11.5	9.5	7.5
284383	OR2Z1	8.5	-0.25	2.25	15	11.5	13.5
4994	OR3A1	1.5	-9.5	-7.75	16	15	16.5
4995	OR3A2	1	-6.25	-8.25	18	20.5	19.5
8392	OR3A3	5.25	-6	-10.75	19.5	20	25.5
81328	OR4A15	9.5	4.5	0.5	24	13	10
81327	OR4A16	5.25	4.25	3	10.5	14.5	11
403253	OR4A47	9.75	-5.5	-14.25	7.5	9	6.5
81318	OR4A5	1.25	7.25	2.25	10.5	9.5	9.5
119765	OR4B1	-2	3.25	-1.75	9	7.5	8.5
219429	OR4C11	6.25	-1.5	3	7.5	7	9
283093	OR4C12	1.75	-4.5	-4	8.5	11	6
283092	OR4C13	5.25	-6.75	9	18.5	12.5	23
81309	OR4C15	4.5	-4.5	0	8	9	9
219428	OR4C16	1.25	-3.5	-3.25	9.5	12	8.5
256144	OR4C3	3.5	-2.25	-4.5	11	13.5	8
119749	OR4C46	7.75	-3.25	6.25	12.5	10.5	17.5
79346	OR4C5	3.75	1.25	2.25	11.5	12.5	12.5
219432	OR4C6	6.25	4.25	0.25	11.5	11.5	9.5
26689	OR4D1	-3.75	3.25	-1.5	15.5	10.5	18
390197	OR4D10	-4	-3.75	-0.75	14	15.5	15.5
219986	OR4D11	-3.25	-3.5	-1.5	13.5	17	15
124538	OR4D2	2.5	5.25	2.75	15	13.5	14.5
219875	OR4D5	3	4.5	5.75	9	16	11.5
219983	OR4D6	-0.75	-1.75	1.25	7.5	7.5	6.5
390199	OR4D9	-3.5	-1.25	-1.75	13	12.5	18.5
26687	OR4E1	-20.5	1.75	-2	16	11.5	14
26686	OR4E2	2.25	-9.5	16.5	12.5	9	10
390649	OR4F15	2.5	0.25	-6	13	16.5	17
81399	OR4F16	2.25	-1.5	-10	15.5	17	26
81099	OR4F17	3.5	-5.5	-1.5	9	9	7
441308	OR4F21	2.75	-1.5	-10.5	17.5	17	25
729759	OR4F29	2.25	-1.5	-10	15.5	17	26
26683	OR4F3	2.25	-1.5	-10	15.5	17	26
79501	OR4F5	0.75	2.75	8.5	8.5	8.5	7
390648	OR4F6	6.75	4	-1.25	18.5	14	14.5
79544	OR4K1	3	-3.75	-9.5	17	20.5	22
390433	OR4K13	7.25	10.25	-2.25	21.5	16.5	11.5
122740	OR4K14	7.75	7	-5.5	23.5	15	14
81127	OR4K15	5	2.75	-12.75	16	18.5	20.5
390436	OR4K17	4.5	-6.25	11	18	18.5	21
390431	OR4K2	-4.25	-9.25	-6	13.5	9.5	16
79317	OR4K5	5	-10.25	7.25	18	12.5	12.5
122742	OR4L1	-5	0	0.25	9	7	8.5
441670	OR4M1	6	-5	0.5	12	14	17
390538	OR4M2	1.5	-6	-0.25	13	16	16.5
390429	OR4N2	1	-0.75	6	15	11.5	11
283694	OR4N4	0.5	-2	8.25	15	12	14.5
390437	OR4N5	-0.25	1.75	6.5	13.5	12.5	14
81300	OR4P4	4.5	-3.75	-0.75	8	10.5	8.5
441669	OR4Q3	4	-3	1.5	11	8	8
256148	OR4S1	0.25	0.5	-3.25	11.5	10	10.5
219431	OR4S2	4	-4.5	0.75	8	9	7.5
390113	OR4X1	-0.5	0	-5.5	14	9	11
119764	OR4X2	7.5	-7.75	-6.5	25	20.5	22
401667	OR51A2	5.75	-6	-11.5	22.5	19	21
401666	OR51A4	5.75	-5.75	-12.5	22.5	19.5	22
119687	OR51A7	13.75	-1.5	-3.75	17.5	18	16.5
79345	OR51B2	7.5	-7.25	-6	22	14.5	19
79339	OR51B4	2	-4.25	-13	20	19.5	22
282763	OR51B5	-3.5	-5.75	-14.25	18	16.5	19.5
390058	OR51B6	8.75	-8.25	-9.25	21.5	17.5	21.5
401661	OR51C1P	-2.5	12.5	-9.75	12	10	10.5
390038	OR51D1	3.5	11	-6	15	18	18
143503	OR51E1	7.5	-7.25	-6	22	14.5	19
81285	OR51E2	9.5	-3.75	-4	18	16.5	16
256892	OR51F1	8.25	-5.25	-6.75	21.5	19.5	17.5
119694	OR51F2	-0.5	4.75	-13.25	18	21.5	17.5
79324	OR51G1	-5	7.25	10.5	20	18.5	18
81282	OR51G2	-13.25	12.75	2.5	18.5	8.5	16
390063	OR51I1	-3.75	7.75	17.25	10.5	13.5	11.5
390064	OR51I2	0.75	2.5	-14.75	15.5	16	18.5
119682	OR51L1	11.75	-8	-9.75	21.5	16	22.5
390059	OR51M1	2.5	-6	-14.25	19	18	19.5
390061	OR51Q1	5.25	-4.5	-12.25	20.5	22	19.5
119692	OR51S1	3	-4.75	14.5	11	10.5	11
401665	OR51T1	7.75	-3.25	-10.75	16.5	15.5	14.5
283111	OR51V1	-7.5	-14.25	-0.75	14	8.5	10.5
23538	OR52A1	4.5	-7.25	-4.75	21	17.5	22.5
390054	OR52A5	2.25	3	-11.5	19.5	21	19
255725	OR52B2	-9	-4.5	1	23	21	23
143496	OR52B4	4.5	-4.25	-4.75	25	18.5	24.5
340980	OR52B6	11.25	-5.5	-6.5	20.5	22	29
390066	OR52D1	12.5	-2.25	-2	21	17.5	27
119678	OR52E2	10.5	9.25	-0.5	20	18.5	22
390081	OR52E4	-3	4	16.5	7	20	11
390082	OR52E5	15	4.5	5	21	20	17
390078	OR52E6	9.75	7.25	4	13.5	14.5	12
390079	OR52E8	11.75	0	-5.25	18.5	20	22.5
390067	OR52H1	3.75	9.75	12	17.5	15.5	20
390037	OR52I1	7.25	0.5	-1	17.5	16	21
143502	OR52I2	-2.25	-5.5	-12.25	21.5	17	25.5
119679	OR52J3	1.5	-4.75	-8.25	16	14.5	19.5
390036	OR52K1	6.5	-6.75	-8	20	20.5	25
119774	OR52K2	6	-4	-11	21	21	23
338751	OR52L1	-5.75	-2.5	-14.5	15.5	14	11
119772	OR52M1	-5.75	9	-10	15.5	14	14
79473	OR52N1	2	7.25	-10.5	24	22.5	22
390077	OR52N2	5.5	-7	-9	25	18	25
390072	OR52N4	-0.25	2.25	-15.25	21.5	23.5	18.5
390075	OR52N5	10.75	4.25	5.75	18.5	12.5	17.5
119695	OR52R1	3	-3.75	-9.5	17	20.5	22
120787	OR52W1	5.25	12.75	-2.75	24.5	17.5	21.5
120796	OR56A1	6.25	-6	-10	19.5	20	22
390083	OR56A3	4.75	-6.5	-10.5	20.5	20	24
120793	OR56A4	4.25	-4.75	-5.75	20.5	17.5	21.5
390084	OR56A5	5.25	-4.5	-5.25	19.5	17	24.5
387748	OR56B1	6.5	-5.75	-3.75	20	19.5	19.5
390073	OR56B2P	25.25	3.5	-3.75	20.5	15	19.5
196335	OR56B4	0.25	-2.75	-13.5	21.5	21.5	19
219982	OR5A1	12	-6.75	3	20	15.5	19
219981	OR5A2	0.5	-4.5	-4.75	12	12	8.5
81050	OR5AC2	12.5	1.5	6	17	14	18
390181	OR5AK2	4.25	-4.5	-3.5	11.5	9	9
390195	OR5AN1	0.5	-4.25	-11.25	20	17.5	20.5
338675	OR5AP2	-0.25	1.25	-14.25	15.5	15.5	18.5
219493	OR5AR1	2.75	-8.5	-9.5	17.5	16	16
219447	OR5AS1	8	-6.5	-8	21	19	18
390445	OR5AU1	3.75	-8	-8.5	16.5	19	21
390191	OR5B12	7.75	11.75	1.5	20.5	20.5	21
219965	OR5B17	0.75	3.75	-0.75	14.5	11.5	24.5
390190	OR5B2	0.75	-4.75	-9.5	21.5	15.5	20
219968	OR5B21	7.75	-8.5	-14.25	17.5	7	11.5
441608	OR5B3	4.25	-5.25	-7.5	14.5	14.5	20
390313	OR5BS1P	-8.25	4	-8.5	12.5	15	14
392391	OR5C1	3.5	3.25	0.25	8	7.5	9.5
390142	OR5D13	1	0	-7.25	14	13	10.5
219436	OR5D14	9.5	-2.75	2.5	9	10.5	12
390144	OR5D16	13.75	-5.5	-2.5	17.5	17	21
219438	OR5D18	3.5	-5.25	-6.75	11	11.5	10.5
8594	OR5D3P	7.75	24	-11	13.5	14	17
338674	OR5F1	9	-8.25	-6.5	16	14.5	20
26341	OR5H1	13.5	-2.25	1	16	19.5	23
403273	OR5H14	9.25	3.25	2.5	8.5	9.5	11
403274	OR5H15	13	-3.5	-0.25	16	19	24.5
79310	OR5H2	8.5	-3	-10.25	19	21	20.5
79295	OR5H6	10.25	-2.25	2.25	10.5	8.5	11.5
10798	OR5I1	2.5	-5.75	-5.25	9	8.5	7.5
282775	OR5J2	0.5	-8	-5	19	16	17
26339	OR5K1	8.25	-8.75	-6.25	15.5	15.5	18.5
402135	OR5K2	7.5	-8.25	-6.75	16	17.5	18.5
403277	OR5K3	6.5	-7	1	10	11	9
403278	OR5K4	-0.25	0.75	-1.5	6.5	6.5	7
219437	OR5L1	4.75	8.5	1.5	9.5	10	11
26338	OR5L2	-1.75	4.5	-5.25	11.5	8	9.5
390168	OR5M1	3.5	-7.5	-5	11	9	8
390167	OR5M10	3	-5.75	-5.75	15	11.5	8.5
219487	OR5M11	6	-5.25	-10.5	16	18.5	21
219482	OR5M3	9.25	-6.25	-7.75	13.5	15.5	22.5
219484	OR5M8	-1.25	6	-6.5	9.5	7	11
390162	OR5M9	14	3.25	2.25	20	19.5	15.5
120065	OR5P2	4.25	7.25	-3.75	16.5	18.5	16.5
120066	OR5P3	11.25	-3.25	1	18.5	13.5	13
390155	OR5T1	6.25	-4	-3.75	12.5	13	9.5
219464	OR5T2	5.5	-3.25	-3.25	10	12.5	9.5
390154	OR5T3	5	-4.25	-1.75	15	8.5	13.5
81696	OR5V1	2.25	10.5	-4.25	8.5	10	13.5
390148	OR5W2	1	8	-4	7	8	8
8590	OR6A2	4.75	-2.25	3	16.5	8.5	10
135946	OR6B1	8.5	-11	-6	16	14	16
389090	OR6B2	14.75	-3	3.25	17.5	14	17.5
150681	OR6B3	14.25	-3.5	3	17.5	14	18
390321	OR6C1	1.25	8.75	-5.75	14.5	14.5	16.5
341416	OR6C2	0.75	5.75	-6.25	16.5	22.5	26.5
254786	OR6C3	0.5	5.75	-2	11	15.5	20
341418	OR6C4	2.75	-4.25	-3.5	17.5	15.5	10
283365	OR6C6	8.75	0.75	-0.25	23.5	22.5	18.5
403282	OR6C65	13.75	-1	-0.5	23.5	19	17
403284	OR6C68	10.75	6.75	-0.25	20.5	22.5	19.5
390327	OR6C70	6	9.25	-3.75	21	21.5	22.5
254783	OR6C74	12.25	5.25	4.25	23.5	22.5	14.5
390323	OR6C75	7.75	9.25	-2	19.5	25.5	20
390326	OR6C76	8.5	9.25	-0.5	22	23.5	18
343169	OR6F1	5	-7.5	-7.75	14	18	17.5
79549	OR6J1	-9	14	-10.25	15	21	20.5
81448	OR6K2	7	-9.5	-4.5	17	19	27
391114	OR6K3	8.5	13	-2.25	23	17	20.5
128371	OR6K6	7.75	-8.5	-5.25	14.5	17	18.5
390261	OR6M1	2.75	9.25	-0.75	9.5	14.5	12.5
128372	OR6N1	11	6.75	-2.5	23	21.5	18
81442	OR6N2	-0.5	-2.75	-5.5	8	11.5	8
128366	OR6P1	13	7.25	4	21	19.5	14
219952	OR6Q1	7.25	8.75	-2.25	18.5	24.5	16.5
341799	OR6S1	4.5	-4	-10.25	17	19	19.5
219874	OR6T1	7.25	8.75	-2.25	18.5	24.5	16.5
346517	OR6V1	4.5	-7	-6.25	23	23	19.5
390260	OR6X1	11.25	6	4.25	18.5	18	15.5
391112	OR6Y1	10.75	0.75	4.25	8.5	7.5	9.5
390892	OR7A10	11.75	7	6	21.5	14	17
26333	OR7A17	13.5	1.75	4.75	20	16.5	18.5
26659	OR7A5	-17.75	2.5	-4.5	19.5	17	17
26664	OR7C1	1.5	-6	-8.75	20	18	21.5
26658	OR7C2	-4.5	-7.75	1.25	13	10.5	9.5
162998	OR7D2	16	16	-22.5	17	13	14.5
125958	OR7D4	10	10.5	3	22	17	20
26648	OR7E24	10	11.5	3.75	22	17	17.5
125962	OR7G1	12	6.25	4	19	16.5	21
390882	OR7G2	-5	-11.25	2.5	22	16.5	19
390883	OR7G3	8.75	5.75	4.5	15.5	14.5	22
390275	OR8A1	11	10	7.75	17	14	12.5
219858	OR8B12	4	-6.75	-1.75	12	7.5	8.5
26595	OR8B2	7	-7	-0.5	15	13	13
390271	OR8B3	7	-7.5	0.75	15	15	13.5
283162	OR8B4	11.25	0.5	7	12.5	13	16
26493	OR8B8	7.25	-4.25	3.25	10.5	11.5	8.5
283159	OR8D1	3.75	8.5	0.25	9.5	8	11.5
283160	OR8D2	7.25	4.25	5	11.5	9.5	11
338662	OR8D4	10.75	-8.75	-3	14.5	15.5	14
26494	OR8G1	3.75	12.25	2.5	13.5	17.5	16
387815	OR8G3P	0.5	12	-1	16	16	20
219865	OR8G5	8.5	5.75	3.75	11	12.5	11.5
219469	OR8H1	-2	10	-9.25	16	16	15.5
390151	OR8H2	7.25	6.5	0.25	9.5	11	14.5
390152	OR8H3	9.75	3	4	9.5	9	10
120586	OR8I2	7.5	-7.25	-13.25	14	15.5	16.5
219477	OR8J1	2	-1.75	-9.75	15	18.5	16.5
81168	OR8J3	13	4.5	-7.5	12	11	11
390157	OR8K1	12.75	6.5	2.75	18.5	15	21.5
219473	OR8K3	6	-5	-2.75	15	17	18.5
219453	OR8K5	6.5	-8.25	-9.25	18	16.5	20.5
341568	OR8S1	-10	14.5	0.25	23	20	25.5
219417	OR8U1	12.25	0	2.5	15.5	18	21
219479	OR8U3	11.25	9	4	19.5	14	19
135924	OR9A2	12.25	4.5	0.25	27.5	20	16.5
130075	OR9A4	3	1	5.5	15	18	15
390174	OR9G1	0	4.5	-10.25	14	13	19.5
283189	OR9G4	4.25	-3.75	-5.5	9.5	10.5	7
219954	OR9I1	10.5	0.25	0.75	23	22.5	23.5
441639	OR9K2	1	-7.5	-7.5	19	16	18
219956	OR9Q1	4.25	-5.5	-3.25	8.5	10	10.5
219957	OR9Q2	1.75	0.75	-18.75	15.5	14.5	13.5

## Sheet: Table S2
Table S2 202 volatile compounds with rOAV values greater than 1 detected in the sample and their classification.
Compounds	Class I	YLF	BEF	LSF	FNF	FLF	WEF	YLP	BEP	LSP	FNP	FLP	WEP
(+)-3-Carene	Terpenoids	1.69E+03	1.65E+03	1.33E+03	1.32E+03	1.25E+03	1.40E+03	3.93E+01	1.32E+02	1.26E+01	1.14E+02	3.13E+01	1.45E+01
(+)-alpha-Pinene	Terpenoids	6.00E+04	8.18E+04	1.12E+05	6.37E+04	5.93E+04	1.17E+05	4.88E+02	2.09E+03	8.34E+01	1.45E+03	2.05E+02	9.69E+01
(1S)-2,6,6-Trimethylbicyclo[3.1.1]hept-2-ene	Terpenoids	3.18E+03	4.34E+03	5.95E+03	3.38E+03	3.14E+03	6.20E+03	2.59E+01	1.11E+02	4.42E+00	7.70E+01	1.09E+01	5.13E+00
(2S,4R)-4-Methyl-2-(2-methylprop-1-en-1-yl)tetrahydro-2H-pyran	Terpenoids	9.48E+03	1.11E+04	1.24E+04	9.35E+03	7.97E+03	1.34E+04	6.27E+02	1.01E+03	7.19E+02	2.29E+03	7.01E+02	2.57E+02
(E)-.beta.-Famesene	Terpenoids	1.32E+01	3.52E+01	1.88E+01	7.13E+00	9.08E+00	1.15E+01	1.41E-01	5.16E+00	4.83E-01	4.61E-01	2.52E-01	6.03E-01
.alpha.-Farnesene	Terpenoids	4.49E+02	8.23E+02	4.73E+02	3.24E+02	3.27E+02	3.72E+02	1.70E+01	2.41E+02	2.36E+00	5.12E+01	1.15E+01	2.39E+00
.alpha.-Ionone	Terpenoids	6.78E+03	1.61E+04	9.42E+03	5.58E+03	5.29E+03	6.80E+03	1.88E+02	3.98E+03	2.13E+01	5.05E+02	1.00E+02	2.19E+01
.alpha.-Irone	Terpenoids	1.97E+04	3.32E+04	2.55E+04	1.27E+04	1.24E+04	1.39E+04	6.38E+02	9.45E+03	6.63E+01	1.81E+03	3.33E+02	5.75E+01
.alpha.-Phellandrene 1	Terpenoids	1.86E+03	1.82E+03	1.46E+03	1.45E+03	1.38E+03	1.54E+03	4.32E+01	1.45E+02	1.39E+01	1.26E+02	3.44E+01	1.59E+01
.alpha.-Pinene	Terpenoids	1.16E+03	1.58E+03	2.17E+03	1.23E+03	1.15E+03	2.26E+03	9.45E+00	4.04E+01	1.61E+00	2.81E+01	3.96E+00	1.87E+00
.alpha.-Terpineol	Terpenoids	3.68E+02	3.98E+02	4.82E+02	2.80E+02	2.53E+02	4.76E+02	2.13E+01	9.53E+01	1.02E+01	1.13E+02	1.95E+01	9.74E+00
.beta.-Myrcene	Terpenoids	2.85E+04	2.25E+04	3.22E+04	3.10E+04	2.88E+04	3.23E+04	2.04E+02	9.70E+02	2.40E+01	1.15E+03	1.11E+02	2.60E+01
.beta.-Ocimene	Terpenoids	1.65E+05	1.21E+05	2.18E+05	1.77E+05	1.65E+05	2.33E+05	4.33E+03	1.17E+04	7.83E+02	1.34E+04	3.28E+03	1.02E+03
.beta.-Pinene	Terpenoids	1.38E+04	2.31E+04	2.86E+04	1.30E+04	1.15E+04	3.55E+04	7.98E+01	5.41E+02	1.38E+01	2.56E+02	3.71E+01	1.17E+01
.gamma.-Terpinene	Terpenoids	4.84E+02	7.07E+02	8.03E+02	4.33E+02	4.28E+02	6.99E+02	1.01E+01	3.40E+01	2.01E+00	3.23E+01	6.99E+00	2.21E+00
1,3,6-Octatriene, 3,7-dimethyl-, (Z)-	Terpenoids	1.65E+05	1.21E+05	2.18E+05	1.77E+05	1.65E+05	2.33E+05	4.33E+03	1.17E+04	7.83E+02	1.34E+04	3.28E+03	1.02E+03
1,3-Cyclohexadiene-1-carboxaldehyde, 2,6,6-trimethyl-	Terpenoids	3.52E+03	3.47E+03	2.14E+03	2.73E+03	1.80E+03	1.60E+03	3.46E+01	2.76E+01	1.43E+01	9.59E+01	7.12E+01	1.75E+01
1,6,10-Dodecatrien-3-ol, 3,7,11-trimethyl-	Terpenoids	1.76E+01	3.14E+01	1.96E+01	1.05E+01	9.33E+00	1.28E+01	2.42E+00	9.61E+00	1.60E+00	2.29E+00	2.74E+00	1.48E+00
1,6,10-Dodecatriene, 7,11-dimethyl-3-methylene-	Terpenoids	1.32E+01	3.52E+01	1.88E+01	7.13E+00	9.08E+00	1.15E+01	1.41E-01	5.16E+00	4.83E-01	4.61E-01	2.52E-01	6.03E-01
2,4,6-Octatriene, 2,6-dimethyl-	Terpenoids	4.30E+01	6.15E+01	6.61E+01	4.20E+01	3.93E+01	4.14E+01	5.25E+00	3.18E+01	1.99E+00	1.88E+01	5.19E+00	3.14E+00
2,4,6-Octatriene, 2,6-dimethyl-, (E,Z)-	Terpenoids	4.30E+01	6.15E+01	6.61E+01	4.20E+01	3.93E+01	4.14E+01	5.25E+00	3.18E+01	1.99E+00	1.88E+01	5.19E+00	3.14E+00
2,6-Octadien-1-ol, 3,7-dimethyl-, (Z)-	Terpenoids	1.73E+03	1.67E+03	1.06E+03	1.44E+03	1.10E+03	8.34E+02	3.35E+00	1.24E+01	1.77E+00	4.05E+01	4.46E+00	4.37E+00
2,6-Octadienal, 3,7-dimethyl-, (E)-	Terpenoids	5.45E+03	7.06E+03	7.05E+03	5.78E+03	5.84E+03	6.76E+03	7.15E+00	4.88E+01	9.81E-01	1.58E+01	1.14E+01	6.17E+00
2-Buten-1-one, 1-(2,6,6-trimethyl-1,3-cyclohexadien-1-yl)-, (E)-	Terpenoids	1.58E+04	2.03E+04	2.56E+04	1.78E+04	1.36E+04	1.46E+04	5.09E+01	4.80E+02	1.61E+01	2.17E+03	2.28E+02	1.15E+01
2-Methylisoborneol	Terpenoids	5.95E+04	4.70E+04	5.57E+04	4.61E+04	4.18E+04	5.48E+04	3.86E+03	1.50E+04	2.39E+03	1.54E+04	3.71E+03	2.46E+03
2H-Pyran, tetrahydro-4-methyl-2-(2-methyl-1-propenyl)-	Terpenoids	9.48E+03	1.11E+04	1.24E+04	9.35E+03	7.97E+03	1.34E+04	6.27E+02	1.01E+03	7.19E+02	2.29E+03	7.01E+02	2.57E+02
3-Buten-2-one, 4-(2,2,6-trimethyl-7-oxabicyclo[4.1.0]hept-1-yl)-	Terpenoids	1.83E+01	4.17E+01	2.51E+01	1.32E+01	1.23E+01	1.67E+01	3.75E-01	6.17E+00	1.47E-01	1.31E+00	1.94E-01	1.39E-01
6-Octen-1-ol, 3,7-dimethyl-, (R)-	Terpenoids	4.92E+01	3.03E+01	3.43E+01	3.37E+01	2.66E+01	1.71E+01	1.89E+00	1.32E+01	1.01E+00	1.54E+00	1.73E+00	1.43E+00
7-Oxabicyclo[2.2.1]heptane, 1-methyl-4-(1-methylethyl)-	Terpenoids	1.11E+01	3.17E+01	3.85E+00	2.01E+00	2.19E+00	1.07E+01	1.14E+00	5.00E+00	9.96E-01	1.45E+00	8.32E-01	1.03E+00
7-Oxabicyclo[4.1.0]heptane, 1-methyl-4-(1-methylethenyl)-	Terpenoids	9.44E-01	4.20E+00	5.50E+00	4.28E+00	6.79E+00	4.50E+00	2.82E-01	2.84E-01	2.59E-01	6.66E-01	2.36E-01	2.71E-01
Benzene, 1-methyl-3-(1-methylethyl)-	Terpenoids	2.52E+01	4.63E+01	5.12E+01	1.96E+01	2.50E+01	2.45E+01	1.21E+01	2.85E+01	4.17E+00	3.27E+01	1.18E+01	5.00E+00
Bicyclo[2.2.1]heptan-2-ol, 1,7,7-trimethyl-, (1S-endo)-	Terpenoids	2.43E+02	2.90E+02	2.79E+02	1.92E+02	1.37E+02	3.00E+02	3.04E+01	1.85E+02	6.92E+00	9.63E+01	1.87E+01	1.23E+01
Bicyclo[3.1.1]hept-2-ene-2-methanol, 6,6-dimethyl-	Terpenoids	3.64E+03	3.41E+03	4.12E+03	2.82E+03	2.54E+03	4.05E+03	3.09E+02	1.56E+03	1.16E+02	1.35E+03	3.69E+02	1.64E+02
Carvone	Terpenoids	8.43E+00	7.06E+00	9.83E+00	1.38E+01	1.56E+01	1.11E+01	3.78E+00	5.70E+00	3.86E+00	5.70E+00	4.08E+00	3.45E+00
Citral	Terpenoids	4.88E+03	6.86E+03	6.77E+03	5.46E+03	5.56E+03	7.61E+03	5.04E+00	3.75E+01	6.67E-01	1.48E+01	8.79E+00	3.88E+00
Citronellal	Terpenoids	1.42E+01	1.84E+01	5.57E+01	1.25E+01	1.67E+01	2.74E+01	2.25E+00	4.84E+00	2.05E+00	3.00E+00	1.73E+00	2.10E+00
Citronellol	Terpenoids	4.92E+01	3.03E+01	3.43E+01	3.37E+01	2.66E+01	1.71E+01	1.89E+00	1.32E+01	1.01E+00	1.54E+00	1.73E+00	1.43E+00
Cyclohexanone, 5-methyl-2-(1-methylethyl)-	Terpenoids	1.01E+03	1.23E+03	1.12E+03	9.48E+02	7.41E+02	1.28E+03	4.28E+01	2.20E+02	1.67E+01	1.48E+02	3.32E+01	1.32E+01
Cyclohexene, 1-methyl-4-(1-methylethylidene)-	Terpenoids	7.32E+02	9.22E+02	1.04E+03	4.98E+02	4.03E+02	9.49E+02	1.48E+01	5.56E+01	2.24E+00	5.58E+01	8.43E+00	3.70E+00
D-Carvone	Terpenoids	2.45E+02	7.73E+03	3.60E+01	3.68E+02	4.17E+02	2.15E+03	8.54E+01	1.47E+02	8.58E+01	1.34E+02	9.65E+01	7.76E+01
Eucalyptol	Terpenoids	7.43E+02	2.11E+03	2.57E+02	1.34E+02	1.46E+02	7.12E+02	7.60E+01	3.33E+02	6.66E+01	9.71E+01	5.54E+01	6.87E+01
Geraniol	Terpenoids	2.42E+04	1.11E+04	1.52E+04	1.70E+04	1.30E+04	7.62E+03	1.56E+01	1.24E+02	9.96E+00	9.84E+02	1.09E+02	1.01E+02
Humulene	Terpenoids	3.11E+01	6.83E+01	4.06E+01	3.63E+02	3.44E+02	1.95E+02	1.08E+01	3.62E+01	3.48E+00	3.14E+01	8.60E+00	3.98E+00
L-.alpha.-Terpineol	Terpenoids	3.34E+02	3.62E+02	4.38E+02	2.54E+02	2.30E+02	4.33E+02	1.94E+01	8.67E+01	9.27E+00	1.02E+02	1.78E+01	8.86E+00
L-Fenchone	Terpenoids	2.61E+00	5.49E+00	8.80E+00	3.28E+00	3.15E+00	1.02E+01	2.27E+00	1.41E+01	4.30E-01	7.13E+00	1.23E+00	8.21E-01
Levomenthol	Terpenoids	9.03E+01	7.89E+01	9.37E+01	8.05E+01	6.55E+01	1.03E+02	2.58E+00	2.03E+01	1.29E+00	1.33E+01	1.98E+00	1.04E+00
Linalool	Terpenoids	3.25E+03	3.64E+03	3.67E+03	3.05E+03	2.83E+03	4.37E+03	5.63E+01	2.01E+02	4.85E+01	6.89E+02	1.12E+02	2.05E+01
cis-.beta.-Farnesene	Terpenoids	3.26E+02	5.02E+02	3.75E+02	2.52E+02	2.35E+02	3.09E+02	8.69E+00	1.31E+02	1.02E+00	2.88E+01	4.90E+00	1.12E+00
endo-Borneol	Terpenoids	6.48E+01	7.73E+01	7.45E+01	5.11E+01	3.65E+01	8.02E+01	8.09E+00	4.95E+01	1.85E+00	2.57E+01	5.00E+00	3.28E+00
o-Cymene	Terpenoids	1.76E+03	3.24E+03	3.58E+03	1.37E+03	1.75E+03	1.72E+03	8.46E+02	1.99E+03	2.92E+02	2.29E+03	8.27E+02	3.50E+02
trans-.beta.-Ionone	Terpenoids	5.83E+02	5.30E+02	5.28E+02	5.34E+02	5.89E+02	4.12E+02	3.67E+03	4.01E+03	4.03E+03	3.22E+03	2.99E+03	3.95E+03
trans-.beta.-Ocimene	Terpenoids	6.86E+04	1.01E+05	1.12E+05	6.17E+04	6.09E+04	9.87E+04	1.33E+03	4.54E+03	2.39E+02	4.31E+03	8.73E+02	2.62E+02
trans-Rose oxide	Terpenoids	1.82E+03	2.40E+03	2.37E+03	1.89E+03	1.80E+03	2.57E+03	1.60E+02	8.49E+02	9.43E+01	6.76E+02	2.83E+02	9.00E+01
β-Ionone	Terpenoids	9.71E+02	8.83E+02	8.80E+02	8.90E+02	9.84E+02	6.87E+02	6.12E+03	6.69E+03	6.72E+03	5.36E+03	4.98E+03	6.59E+03
3-Cyclohexene-1-methanethiol, .alpha.,.alpha.,4-trimethyl-	Sulfur compounds	2.79E+07	1.46E+08	4.79E+07	2.52E+07	2.54E+07	4.08E+07	1.18E+06	5.86E+06	1.50E+06	4.21E+06	1.60E+06	2.74E+05
Benzenemethanethiol	Sulfur compounds	1.93E+06	2.27E+06	2.51E+06	1.85E+06	1.71E+06	2.59E+06	4.19E+04	1.40E+05	3.29E+04	4.63E+05	7.29E+04	1.52E+04
DiSulfur compounds, dimethyl	Sulfur compounds	1.92E+02	2.28E+02	2.57E+02	2.24E+02	2.23E+02	2.94E+02	1.19E+01	6.83E+01	1.84E+01	3.56E+01	2.47E+01	1.28E+01
Diethyl diSulfur compounds	Sulfur compounds	8.69E+05	1.36E+06	2.14E+06	1.18E+06	9.94E+05	2.43E+06	7.61E+03	3.78E+04	2.53E+03	1.97E+04	4.09E+03	1.63E+03
Propanoic acid, 3-(methylthio)-	Sulfur compounds	2.98E+00	3.58E+00	4.53E+00	2.09E+00	1.69E+00	4.28E+00	8.39E-02	6.14E-01	1.13E-01	2.67E-01	7.93E-02	4.34E-02
Thiocyanic acid, phenylmethyl ester	Sulfur compounds	1.15E+04	2.64E+02	1.59E+04	1.16E+04	1.10E+04	1.02E+01	3.45E+02	5.67E+01	1.11E+02	1.00E+03	2.75E+02	1.27E+02
2,4-Di-tert-butylphenol	Phenol	8.37E+00	1.37E+01	1.00E+01	6.83E+00	6.46E+00	7.91E+00	6.88E-01	5.28E+00	8.70E-01	3.89E+00	2.69E+00	3.75E-01
Phenol	Phenol	6.64E+02	9.88E+02	8.60E+02	5.72E+02	4.92E+02	1.58E+03	5.83E+00	2.48E+01	1.30E+00	1.42E+01	2.37E+00	1.16E+00
Phenol, 2-(1,1-dimethylethyl)-	Phenol	1.03E+02	7.66E+01	4.64E+01	9.45E+01	7.59E+01	9.50E+01	6.83E-01	2.65E+00	3.28E-01	8.54E-01	8.99E-01	3.30E-01
Phenol, 2-ethyl-	Phenol	3.08E+00	6.36E+00	1.04E+01	7.96E+00	1.19E+01	6.80E+00	5.98E-01	2.93E+00	6.63E-01	1.27E+00	6.88E-01	3.13E-01
Phenol, 2-nitro-	Phenol	5.85E+02	9.09E+02	8.68E+02	5.64E+02	4.84E+02	9.60E+02	2.45E+01	1.04E+02	1.79E+01	7.38E+01	2.53E+01	1.26E+01
Phenol, 3-ethyl-	Phenol	1.60E+02	1.50E+02	1.56E+02	1.11E+02	1.00E+02	2.56E+02	4.55E+01	2.41E+02	8.45E+00	1.20E+02	2.57E+01	1.88E+01
Phenol, 4-ethyl-	Phenol	1.94E+00	2.36E+00	2.97E+00	1.56E+00	2.21E+00	2.41E+00	8.37E-01	4.96E+00	1.60E-01	2.10E+00	5.34E-01	3.56E-01
Phenol, 4-ethyl-2-methoxy-	Phenol	2.38E+03	4.24E+03	4.41E+03	3.31E+03	3.49E+03	4.65E+03	2.98E+00	1.99E+01	4.97E-01	7.79E+00	4.09E+00	2.76E-01
Phenol, 4-propyl-	Phenol	1.50E+02	2.55E+02	2.96E+02	1.70E+02	1.82E+02	2.64E+02	1.37E+01	1.53E+01	1.39E+01	1.50E+01	1.26E+01	1.22E+01
p-Cresol	Phenol	8.97E+05	1.35E+06	1.49E+06	7.97E+05	7.88E+05	1.31E+06	1.55E+04	5.50E+04	2.82E+03	5.32E+04	1.01E+04	3.12E+03
trans-Isoeugenol	Phenol	7.36E+01	1.59E+02	1.15E+02	5.94E+01	6.14E+01	8.32E+01	1.56E+00	2.86E+01	9.19E-01	5.47E+00	5.28E-01	5.68E-01
1-Octen-3-one	Ketone	4.42E+06	5.48E+06	6.55E+06	4.17E+06	3.30E+06	7.18E+06	2.44E+04	2.24E+05	1.05E+04	8.88E+04	1.30E+04	7.38E+03
2-Nonen-4-one	Ketone	2.06E+01	3.26E+01	5.23E+01	2.50E+01	2.81E+01	3.16E+01	1.69E+00	7.51E+00	1.33E+00	5.33E+00	1.19E+00	2.80E+00
2-Octanone	Ketone	1.17E+01	1.79E+01	2.28E+01	1.10E+01	5.81E+00	2.74E+01	9.97E-02	5.37E-01	4.04E-01	2.09E-01	2.00E-01	1.57E-01
2-Undecanone	Ketone	4.33E+01	3.19E+01	3.05E+01	5.08E+01	2.66E+01	8.79E+01	1.65E+00	1.86E+00	1.10E+00	2.74E+00	1.38E+00	1.14E+00
3,5-Octadien-2-one, (E,E)-	Ketone	3.57E+04	5.43E+04	6.00E+04	3.20E+04	3.12E+04	5.35E+04	5.57E+02	1.89E+03	1.01E+02	1.83E+03	3.43E+02	1.06E+02
3-Octanone	Ketone	5.41E+02	8.28E+02	1.05E+03	5.07E+02	2.68E+02	1.27E+03	4.61E+00	2.48E+01	1.87E+01	9.63E+00	9.22E+00	7.24E+00
4-Undecanone	Ketone	6.43E+01	1.68E+02	9.67E+01	6.54E+01	5.61E+01	1.02E+02	2.16E+00	3.50E+01	1.13E+00	7.16E+00	2.55E+00	8.95E-01
5,9-Undecadien-2-one, 6,10-dimethyl-, (E)-	Ketone	1.13E+03	3.53E+03	2.07E+03	1.01E+03	1.02E+03	8.97E+02	2.03E+01	4.50E+02	6.38E+00	7.19E+01	1.08E+01	4.10E+00
5-Hepten-2-one, 6-methyl-	Ketone	6.52E+01	5.76E+01	7.09E+01	7.62E+01	6.41E+01	9.71E+01	5.96E-01	2.45E+00	2.35E+00	2.55E+00	4.17E-01	1.32E-01
Acetophenone	Ketone	4.31E+03	6.27E+03	6.97E+03	3.84E+03	3.80E+03	6.52E+03	7.95E+01	2.77E+02	1.52E+01	2.67E+02	5.22E+01	1.66E+01
Cyclohexanone, 2,2,6-trimethyl-	Ketone	1.77E+06	1.33E+06	2.41E+06	1.93E+06	1.80E+06	2.59E+06	4.18E+04	1.13E+05	7.70E+03	1.28E+05	3.14E+04	9.81E+03
Tridecane	Hydrocarbons	1.56E+01	6.07E+01	3.44E+01	1.43E+01	1.23E+01	2.35E+01	1.37E+00	1.36E+01	1.80E+00	2.50E+00	3.30E+00	1.23E+00
2(3H)-Furanone, 5-butyldihydro-4-methyl-	Heterocyclic compound	3.50E+00	2.54E+00	2.92E+00	3.73E+00	3.10E+00	8.23E+00	1.17E-01	2.37E-01	1.31E-01	3.48E-01	2.65E-01	1.08E-01
2(3H)-Furanone, dihydro-5-pentyl-	Heterocyclic compound	2.02E+03	7.39E+03	1.97E+03	1.62E+03	8.91E+02	2.10E+03	1.91E+01	3.61E+02	3.86E+00	1.55E+02	1.75E+01	3.16E+00
2(5H)-Furanone, 5-ethyl-3-hydroxy-4-methyl-	Heterocyclic compound	7.97E+05	6.46E+05	7.53E+05	6.08E+05	5.89E+05	7.89E+05	3.27E+04	4.90E+05	3.33E+04	5.01E+05	8.81E+04	3.34E+04
2-Acetyl-3-methylpyrazine	Heterocyclic compound	1.04E+04	1.10E+04	1.30E+04	6.91E+03	5.59E+03	1.20E+04	1.73E+02	5.76E+02	2.67E+01	5.83E+02	9.93E+01	4.40E+01
2-Ethoxy-3-methylpyrazine	Heterocyclic compound	3.98E+04	6.15E+04	6.79E+04	3.63E+04	3.53E+04	6.02E+04	7.36E+02	2.45E+03	2.54E+02	2.38E+03	4.80E+02	2.99E+02
2-Ethyl-3-methoxypyrazine	Heterocyclic compound	1.53E+03	2.42E+03	2.66E+03	1.35E+03	1.35E+03	2.28E+03	1.71E+01	7.08E+01	2.83E+00	5.93E+01	1.28E+01	3.51E+00
2-Furanmethanethiol, 5-methyl-	Heterocyclic compound	6.70E+03	5.00E+03	7.90E+03	6.80E+03	6.59E+03	8.15E+03	7.38E+02	1.88E+03	1.23E+03	7.22E+02	8.18E+02	6.06E+02
2-Isobutylthiazole	Heterocyclic compound	2.48E+02	2.77E+02	2.96E+02	2.35E+02	2.17E+02	3.51E+02	5.38E+00	1.41E+01	1.32E+00	1.63E+01	4.16E+00	1.45E+00
2H-Pyran-2-one, 6-pentyl-	Heterocyclic compound	8.99E+01	1.64E+02	1.22E+02	7.93E+01	7.22E+01	9.29E+01	2.83E+00	4.23E+01	3.01E-01	8.53E+00	1.45E+00	3.10E-01
2H-Pyran-2-one, tetrahydro-6-methyl-	Heterocyclic compound	1.30E+02	5.48E+01	1.56E+02	9.51E+01	4.11E+01	1.26E+02	2.44E+00	3.92E+00	4.48E+00	1.03E+01	5.84E+00	2.71E+00
3-Methoxy-2,5-dimethylpyrazine	Heterocyclic compound	1.53E+05	2.42E+05	2.66E+05	1.35E+05	1.35E+05	2.28E+05	1.71E+03	7.08E+03	2.83E+02	5.93E+03	1.28E+03	3.51E+02
3-Thiophenethiol	Heterocyclic compound	6.71E+02	8.03E+02	1.02E+03	6.33E+02	5.46E+02	1.25E+03	3.29E+00	1.80E+01	1.14E+00	5.50E+01	1.92E+01	5.63E-01
5-Methyl-2-thiophenecarboxaldehyde	Heterocyclic compound	6.15E+01	8.84E+01	1.01E+02	5.75E+01	5.90E+01	8.36E+01	1.86E+00	1.43E+01	1.11E+00	2.46E+00	3.02E+00	9.18E-01
5H-5-Methyl-6,7-dihydrocyclopentapyrazine	Heterocyclic compound	1.25E+01	3.49E+01	3.58E+01	2.35E+01	4.08E+01	3.24E+01	2.96E+00	3.02E+01	1.21E+00	1.28E+01	5.60E+00	2.30E+00
Benzofuran	Heterocyclic compound	4.81E+00	3.86E+00	6.29E+00	5.39E+00	5.68E+00	8.09E+00	1.10E-01	2.42E-01	4.88E-01	2.85E-01	4.72E-01	2.80E-01
Coumarin	Heterocyclic compound	5.32E+01	1.13E+02	7.03E+01	4.14E+01	4.15E+01	5.35E+01	2.25E+00	2.89E+01	2.13E-01	6.73E+00	1.07E+00	1.65E-01
Ethanone, 1-(2-pyridinyl)-	Heterocyclic compound	2.37E+04	1.76E+04	3.07E+04	2.50E+04	2.33E+04	3.25E+04	6.20E+02	1.74E+03	1.08E+02	2.05E+03	4.69E+02	1.40E+02
Ethanone, 1-(2-thienyl)-	Heterocyclic compound	2.38E+03	3.04E+03	3.41E+03	2.30E+03	1.98E+03	3.59E+03	6.25E+01	1.27E+02	5.08E+01	4.94E+02	1.05E+02	2.36E+01
Ethanone, 1-(4,5-dihydro-2-thiazolyl)-	Heterocyclic compound	3.12E+02	3.02E+02	2.76E+02	2.41E+02	2.04E+02	2.70E+02	7.41E+01	4.78E+02	9.83E+01	1.79E+02	1.06E+02	6.74E+01
Furan, 2-pentyl-	Heterocyclic compound	1.10E+03	8.63E+02	1.28E+03	1.14E+03	1.09E+03	1.29E+03	9.76E+00	2.99E+01	4.56E+00	4.63E+01	8.76E+00	4.23E+00
Pyrazine, 2,3-dimethyl-5-(1-methylpropyl)-	Heterocyclic compound	2.54E+01	9.27E+01	1.17E+02	1.71E+01	1.06E+01	1.20E+02	2.54E+00	8.53E+00	8.19E-01	7.38E+00	2.02E+00	9.36E-01
Pyrazine, 2-ethyl-3,5-dimethyl-	Heterocyclic compound	1.03E+05	1.10E+05	1.25E+05	6.99E+04	5.72E+04	1.21E+05	2.02E+03	6.52E+03	4.15E+02	6.62E+03	1.21E+03	6.11E+02
Pyrazine, 2-ethyl-3-methyl-	Heterocyclic compound	4.68E+02	4.33E+02	3.85E+02	1.73E+02	7.33E+01	3.76E+02	5.07E+00	1.26E+01	5.78E-01	1.22E+01	1.81E+00	8.98E-01
Pyrazine, 2-ethyl-5-methyl-	Heterocyclic compound	7.03E+03	6.49E+03	5.78E+03	2.60E+03	1.10E+03	5.64E+03	7.60E+01	1.89E+02	8.68E+00	1.83E+02	2.71E+01	1.35E+01
Pyrazine, 2-methoxy-3-(1-methylpropyl)-	Heterocyclic compound	4.33E+05	1.18E+06	1.26E+06	7.39E+05	1.13E+06	7.87E+05	9.88E+03	5.34E+04	1.56E+04	7.20E+04	1.11E+04	1.52E+04
Pyrazine, 2-methoxy-3-methyl-	Heterocyclic compound	1.92E+04	1.06E+03	2.66E+04	1.94E+04	1.84E+04	2.72E+04	5.76E+02	2.48E+02	1.86E+02	1.67E+03	4.59E+02	2.12E+02
Pyrazine, 2-methoxy-6-methyl-	Heterocyclic compound	3.38E+03	1.87E+02	4.69E+03	3.42E+03	3.24E+03	4.79E+03	1.02E+02	4.38E+01	3.28E+01	2.95E+02	8.10E+01	3.75E+01
Pyrazine, 2-methyl-3-(methylthio)-	Heterocyclic compound	4.21E+02	5.26E+02	5.01E+02	3.64E+02	3.16E+02	5.65E+02	1.38E+01	9.36E+01	3.01E+00	5.89E+01	1.06E+01	4.23E+01
Pyrazine, 2-methyl-6-(methylthio)-	Heterocyclic compound	2.11E+01	2.63E+01	2.50E+01	1.82E+01	1.58E+01	2.82E+01	6.92E-01	4.68E+00	1.50E-01	2.94E+00	5.33E-01	2.11E+00
Pyrazine, 3-ethyl-2,5-dimethyl-	Heterocyclic compound	4.79E+02	5.11E+02	5.84E+02	3.25E+02	2.66E+02	5.65E+02	9.40E+00	3.03E+01	1.93E+00	3.08E+01	5.61E+00	2.84E+00
Pyridine, 2-pentyl-	Heterocyclic compound	1.85E+03	1.97E+03	2.12E+03	1.59E+03	1.63E+03	2.13E+03	1.13E+02	6.71E+02	6.81E+01	6.96E+02	1.59E+02	7.86E+01
.delta.-Dodecalactone	Ester	4.49E+00	4.27E+00	3.34E+00	2.38E+00	2.62E+00	4.05E+00	2.05E+00	9.70E+00	3.97E+00	7.77E+00	8.69E+00	1.65E+00
2,4-Decadienoic acid, ethyl ester, (E,Z)-	Ester	3.50E+00	1.93E+00	1.41E+00	2.45E+00	3.06E+00	2.33E+00	1.53E+01	2.24E+01	2.10E+01	1.37E+01	1.23E+01	1.72E+01
2-Cyclohexen-1-ol, 2-methyl-5-(1-methylethenyl)-, acetate, cis-	Ester	2.19E+02	7.80E+02	2.04E+02	1.63E+02	1.13E+02	2.15E+02	5.48E+00	5.69E+01	1.09E+00	3.63E+01	5.43E+00	9.91E-01
2-Propen-1-ol, 3-phenyl-, acetate, (E)-	Ester	1.50E+03	3.33E+03	2.15E+03	1.27E+03	1.21E+03	1.53E+03	5.82E+01	7.80E+02	7.44E+00	1.44E+02	3.01E+01	7.32E+00
2H-Pyran-2-one, tetrahydro-6-pentyl-	Ester	4.53E+00	1.86E+01	7.57E+00	2.97E+00	3.83E+00	4.43E+00	9.17E-01	4.28E+00	1.45E+00	2.93E+00	3.70E+00	8.76E-01
3-Hexen-1-ol, acetate, (Z)-	Ester	1.72E+02	1.36E+02	2.14E+02	1.79E+02	1.71E+02	2.00E+02	2.12E+00	1.01E+01	1.65E+00	8.12E+00	2.65E+00	8.90E-01
3-Mercaptohexyl acetate	Ester	2.68E+04	4.17E+04	4.63E+04	3.30E+04	3.73E+04	4.26E+04	9.42E+02	1.06E+03	1.07E+03	6.78E+02	2.28E+03	9.19E+02
6-Nonen-1-ol, acetate, (Z)-	Ester	8.03E+02	7.39E+02	7.94E+02	9.52E+02	8.00E+02	2.17E+03	7.30E+00	2.21E+01	7.26E+00	4.09E+01	8.23E+00	8.30E+00
Acetic acid, cyclohexyl ester	Ester	2.02E+06	1.47E+06	2.78E+06	2.22E+06	2.08E+06	3.00E+06	6.18E+04	1.56E+05	1.20E+04	1.75E+05	4.76E+04	1.54E+04
Acetic acid, phenyl ester	Ester	1.34E+03	2.04E+03	2.25E+03	1.21E+03	1.18E+03	2.00E+03	2.15E+01	7.52E+01	3.88E+00	7.17E+01	1.43E+01	4.23E+00
Benzeneacetic acid, ethyl ester	Ester	2.67E+02	4.11E+02	4.83E+02	2.78E+02	3.83E+02	5.11E+02	3.07E+00	2.60E+00	1.58E+00	8.49E+00	1.16E+00	1.65E+00
Benzoic acid, methyl ester	Ester	8.16E+04	9.80E+04	9.89E+04	5.45E+04	4.39E+04	9.01E+04	1.37E+03	4.94E+03	2.18E+02	5.79E+03	8.20E+02	5.00E+02
Butanoic Acid, 3-methylbutyl ester	Ester	2.71E+02	4.36E+02	4.88E+02	2.42E+02	2.35E+02	4.24E+02	6.40E+00	2.00E+01	1.47E+00	1.92E+01	4.14E+00	1.65E+00
Butanoic acid, 2-methyl-, hexyl ester	Ester	9.90E+01	1.60E+02	1.79E+02	1.08E+02	1.46E+02	1.80E+02	5.45E-01	9.95E-01	3.82E-01	1.74E+01	7.52E+00	3.39E-01
Butanoic acid, 2-methyl-, pentyl ester	Ester	1.03E+01	2.27E+01	9.28E+03	1.64E+01	6.40E+03	1.16E+01	2.01E+02	1.33E+01	6.48E+01	5.84E+02	1.60E+02	7.41E+01
Butanoic acid, 2-methyl-, propyl ester	Ester	3.41E+04	4.83E+04	6.74E+04	3.76E+04	3.46E+04	6.94E+04	9.73E+02	1.14E+03	8.77E+02	7.71E+02	8.18E+02	7.43E+02
Butanoic acid, 3-methyl-, 2-phenylethyl ester	Ester	7.74E+03	1.15E+05	1.73E+04	5.74E+03	9.66E+03	1.07E+04	2.25E+04	4.74E+04	2.08E+04	1.97E+04	1.54E+04	2.01E+04
Butanoic acid, 3-methyl-, phenylmethyl ester	Ester	5.75E+02	7.69E+02	8.23E+02	6.42E+02	4.83E+02	5.11E+02	5.69E+00	3.86E+01	2.30E+00	9.53E+01	1.46E+01	3.51E+00
Butanoic acid, butyl ester	Ester	3.00E+01	6.50E+00	8.46E+01	3.71E+01	3.64E+01	6.29E+01	1.57E+00	6.55E+00	6.59E-01	4.17E+00	1.32E+00	6.90E-01
Cyclopentaneacetic acid, 3-oxo-2-pentyl-, methyl ester	Ester	9.63E+00	2.20E+01	1.08E+01	7.04E+00	6.65E+00	8.41E+00	9.85E-01	7.82E+00	7.59E-01	1.04E+00	1.17E+00	6.83E-01
Heptanoic acid, ethyl ester	Ester	4.57E+01	5.81E+01	6.52E+01	3.32E+01	2.63E+01	5.93E+01	1.43E+00	2.21E+01	5.55E-01	7.62E+00	1.53E+00	2.68E+00
Heptanoic acid, methyl ester	Ester	2.64E+01	7.90E+01	5.34E+01	2.11E+01	2.88E+01	2.24E+01	4.67E+00	2.11E+01	1.41E+00	1.09E+01	4.88E+00	2.01E+00
Hexanoic acid, 3-hydroxy-, ethyl ester	Ester	5.27E+00	7.59E+00	1.07E+01	1.09E+01	1.06E+01	7.20E+00	4.94E+00	1.06E+01	5.21E+00	6.94E+00	4.95E+00	5.19E+00
Isopentyl hexanoate	Ester	6.68E+01	1.06E+02	1.15E+02	7.27E+01	7.36E+01	1.21E+02	8.55E-01	1.14E+00	9.45E-01	7.09E-01	8.37E-01	8.28E-01
Methyl jasmonate	Ester	3.06E+01	6.20E+01	3.76E+01	2.22E+01	2.37E+01	2.72E+01	1.83E+00	1.74E+01	6.49E-01	4.17E+00	1.68E+00	6.92E-01
Methyl salicylate	Ester	1.02E+03	8.11E+02	1.03E+03	7.90E+02	7.18E+02	9.45E+02	5.83E+01	2.71E+02	2.64E+01	2.67E+02	5.71E+01	2.71E+01
Nonanoic acid, methyl ester	Ester	4.25E+00	3.26E+00	2.58E+00	3.00E+00	2.33E+00	1.54E+00	1.53E-01	9.39E-01	4.87E-02	2.57E-01	1.57E-01	1.22E-01
Pentanoic acid, 2-methyl-, ethyl ester	Ester	2.44E+05	2.88E+05	4.86E+05	2.70E+05	2.48E+05	5.00E+05	1.86E+03	9.18E+03	1.83E+03	5.23E+03	4.14E+03	2.31E+03
Pentanoic acid, 4-methyl-, ethyl ester	Ester	5.66E+01	7.94E+01	1.02E+02	6.09E+01	5.25E+01	1.23E+02	9.72E-01	1.52E+00	9.74E-01	6.97E-01	1.67E+00	6.73E-01
Propanoic acid, hexyl ester	Ester	1.29E+01	8.14E+00	7.55E+00	7.22E+00	7.08E+00	1.15E+01	5.68E+00	3.66E+00	6.98E+00	5.66E+00	4.38E+00	1.29E+00
cis-3-Hexenyl isovalerate	Ester	8.45E+02	5.76E+02	5.48E+02	5.80E+02	4.38E+02	3.01E+02	9.13E+00	9.77E+00	6.82E+00	2.03E+01	1.22E+01	4.93E+00
n-Valeric acid cis-3-hexenyl ester	Ester	2.82E+02	1.92E+02	1.83E+02	1.93E+02	1.46E+02	1.00E+02	3.04E+00	3.26E+00	2.27E+00	6.75E+00	4.06E+00	1.64E+00
4a(2H)-Naphthalenol, octahydro-4,8a-dimethyl-,(4.alpha.,4a.alpha.,8a.beta.)-	Aromatics	2.62E+03	3.56E+03	2.85E+03	1.63E+03	1.48E+03	2.08E+03	4.09E+01	1.66E+02	2.51E+01	1.96E+02	3.73E+01	1.82E+01
Benzene, (1-methylethyl)-	Aromatics	3.61E+02	5.17E+02	9.69E+02	4.48E+02	3.70E+02	1.08E+03	3.40E+00	1.33E+01	5.16E-01	8.56E+00	1.27E+00	5.84E-01
Benzene, 1,2,4,5-tetramethyl-	Aromatics	8.69E+00	1.22E+01	1.69E+01	1.09E+01	2.44E+01	1.21E+01	2.30E+00	2.06E+01	5.67E-01	6.98E+00	3.92E+00	1.32E+00
Benzene, 1,2,4-trimethyl-	Aromatics	3.53E+01	2.69E+01	3.85E+01	3.80E+01	3.61E+01	4.47E+01	2.97E-01	1.28E+00	6.69E-01	1.37E+00	1.36E-01	1.90E-01
Benzene, 1,4-diethyl-	Aromatics	3.23E+03	3.40E+04	6.61E+03	2.53E+03	3.25E+03	3.15E+03	4.48E+02	4.14E+03	1.61E+02	1.51E+03	4.52E+02	4.43E+02
Benzene, 1-methyl-4-nitro-	Aromatics	1.92E+04	7.61E+03	7.06E+02	1.94E+04	4.02E+02	6.77E+02	5.76E+02	1.93E+03	1.86E+02	1.67E+03	4.59E+02	2.12E+02
Benzene, nitro-	Aromatics	2.59E+02	3.27E+02	3.93E+02	1.78E+02	1.45E+02	3.50E+02	6.41E+00	2.38E+01	9.80E-01	2.17E+01	3.29E+00	1.35E+00
Biphenyl	Aromatics	2.49E+01	3.91E+01	4.03E+01	2.81E+01	2.28E+01	2.43E+01	7.67E-01	2.78E+00	3.36E-01	5.22E+00	1.16E+00	5.22E-01
Indane	Aromatics	6.33E+03	5.29E+03	9.11E+03	6.70E+03	6.41E+03	8.84E+03	1.96E+02	5.03E+02	4.57E+01	5.76E+02	1.55E+02	5.87E+01
Naphthalene, 2,6-dimethyl-	Aromatics	6.45E+00	3.49E+01	6.10E+00	6.14E+00	4.93E+00	7.09E+00	1.66E+00	3.42E+00	2.02E+00	2.04E+00	2.16E+00	1.04E+00
p-Cymene	Aromatics	5.96E+02	6.26E+03	1.22E+03	4.66E+02	5.98E+02	5.80E+02	8.27E+01	7.62E+02	2.96E+01	2.78E+02	8.33E+01	8.14E+01
1,4-Dithiane	Amine	5.32E+02	8.36E+02	8.47E+02	4.67E+02	4.58E+02	7.55E+02	1.89E+01	4.73E+01	7.10E+00	4.41E+01	1.48E+01	7.68E+00
BenzenAmine, N,N-dimethyl-	Amine	2.48E+01	2.79E+01	2.69E+01	2.67E+01	2.73E+01	2.96E+01	6.30E-01	1.97E+00	5.86E-01	5.63E+00	1.15E+00	2.64E-01
(2E,4Z)-2,4-Decadienal	Aldehyde	2.79E+04	2.10E+04	2.31E+04	2.53E+04	2.10E+04	5.75E+04	3.50E+02	1.68E+03	2.00E+02	1.50E+03	3.29E+02	2.43E+02
(E)-2-Decenal	Aldehyde	1.44E+04	2.42E+04	2.56E+04	1.91E+04	1.95E+04	2.73E+04	8.82E+00	8.94E+01	1.54E+02	3.55E+01	1.62E+01	1.69E+02
(E)-2-Octenal	Aldehyde	1.76E+04	2.61E+04	2.94E+04	1.54E+04	1.53E+04	2.61E+04	4.79E+02	1.73E+03	9.78E+01	2.01E+03	3.47E+02	1.08E+02
(E,E)-2,4-Undecadienal	Aldehyde	2.83E+04	4.23E+04	3.69E+04	1.98E+04	1.73E+04	2.31E+04	2.52E+02	1.51E+03	4.70E+01	1.84E+03	2.50E+02	4.06E+01
(Z,Z)-3,6-Nonadienal	Aldehyde	1.23E+05	1.56E+05	2.90E+05	3.47E+05	3.03E+05	4.29E+05	4.30E+03	9.35E+03	6.25E+03	3.10E+04	5.05E+03	3.39E+03
1-Cyclohexene-1-carboxAldehyde, 4-(1-methylethenyl)-	Aldehyde	4.57E+02	7.58E+02	8.32E+02	6.38E+02	6.51E+02	8.37E+02	7.71E+00	4.02E+00	2.77E+01	4.88E+01	1.03E+00	2.33E+01
1-Cyclohexene-1-carboxAldehyde, 4-(1-methylethenyl)-, (S)-	Aldehyde	6.21E+02	6.13E+02	6.89E+02	4.71E+02	4.31E+02	6.63E+02	6.30E+01	1.74E+02	4.04E+01	1.87E+02	6.34E+01	4.00E+01
2,4-Decadienal, (E,E)-	Aldehyde	5.50E+03	7.25E+03	3.53E+03	2.36E+03	3.11E+03	4.35E+03	1.42E+02	3.15E+03	9.36E+01	2.92E+02	1.31E+02	9.55E+01
2,4-Nonadienal, (E,E)-	Aldehyde	1.59E+03	4.08E+03	2.35E+03	1.60E+03	1.46E+03	2.55E+03	1.22E+02	1.29E+03	4.87E+01	2.60E+02	7.55E+01	4.89E+01
2,4-Octadienal, (E,E)-	Aldehyde	3.76E+00	4.50E+02	5.02E+00	6.17E+00	5.19E+00	1.24E+01	1.23E+01	4.14E+01	3.98E+00	3.59E+01	9.82E+00	4.55E+00
2-Decenal, (Z)-	Aldehyde	1.39E+03	2.40E+03	2.53E+03	1.73E+03	1.83E+03	2.55E+03	5.33E+00	1.02E+01	5.31E+00	5.39E+00	4.36E+00	4.92E+00
2-Dodecenal, (E)-	Aldehyde	1.43E+02	3.21E+02	1.95E+02	8.15E+01	8.34E+01	1.13E+02	3.25E+00	4.80E+01	5.23E+00	9.18E+00	2.09E+00	4.74E+00
2-Hexenal	Aldehyde	1.75E+01	1.63E+02	1.88E+02	7.49E+01	6.69E+01	2.43E+01	2.35E+00	2.44E+01	1.53E+00	6.63E+00	1.90E+00	2.76E+00
2-Hexenal, (E)-	Aldehyde	9.58E+01	8.92E+02	1.03E+03	4.11E+02	3.67E+02	1.33E+02	1.29E+01	1.34E+02	8.35E+00	3.63E+01	1.04E+01	1.51E+01
2-Nonenal	Aldehyde	3.90E+04	1.87E+03	1.78E+04	2.98E+04	1.82E+04	2.35E+04	2.83E+03	7.91E+02	2.36E+03	2.71E+03	2.26E+03	1.82E+03
2-Nonenal, (Z)-	Aldehyde	3.89E+02	2.77E+02	1.08E+03	3.10E+02	4.05E+02	6.24E+02	2.76E+01	5.51E+01	3.05E+01	4.19E+01	2.90E+01	3.23E+01
2-hydroxy-BenzAldehyde	Aldehyde	8.81E+02	6.54E+02	1.15E+03	9.30E+02	8.70E+02	1.23E+03	2.05E+01	5.82E+01	3.53E+00	6.86E+01	1.52E+01	4.63E+00
4-Nonenal, (E)-	Aldehyde	8.08E+02	1.06E+03	8.41E+02	7.78E+02	7.00E+02	9.26E+02	1.83E+01	4.73E+01	1.47E+01	1.62E+02	2.63E+01	6.73E+00
6-Nonenal, (E)-	Aldehyde	9.12E+03	1.27E+04	1.72E+04	9.49E+03	1.02E+04	1.33E+04	6.59E+02	1.55E+03	6.39E+02	1.66E+03	7.60E+02	4.48E+02
6-Nonenal, (Z)-	Aldehyde	1.00E+05	1.70E+05	1.30E+05	9.48E+04	8.37E+04	2.90E+05	4.63E+03	9.65E+03	3.99E+03	2.67E+04	5.99E+03	2.81E+03
BenzAldehyde, 2,5-dimethyl-	Aldehyde	9.14E-01	2.42E+00	1.49E+00	2.91E+02	2.13E+00	1.77E+00	8.64E+00	2.90E+01	2.79E+00	2.51E+01	6.88E+00	3.18E+00
BenzAldehyde, 4-methoxy-	Aldehyde	1.11E+04	1.34E+04	1.65E+04	1.12E+04	1.11E+04	1.49E+04	6.00E+02	1.21E+02	5.68E+02	1.75E+03	7.57E+02	3.03E+02
BenzeneacetAldehyde	Aldehyde	5.57E+03	5.10E+03	5.43E+03	3.95E+03	3.20E+03	4.95E+03	3.19E+01	8.61E+01	1.07E+01	2.25E+02	3.80E+01	8.14E+00
Decanal	Aldehyde	2.66E+04	7.01E+04	4.07E+04	2.67E+04	2.35E+04	4.27E+04	8.84E+02	1.44E+04	1.98E+02	2.94E+03	6.26E+02	1.61E+02
Nonanal	Aldehyde	8.72E+03	6.19E+03	1.29E+04	1.83E+04	1.39E+04	3.19E+04	3.93E+02	8.45E+02	4.63E+02	1.01E+03	7.10E+02	2.49E+02
Octanal	Aldehyde	9.04E+02	2.18E+02	3.09E+03	1.09E+03	1.04E+03	2.41E+03	5.76E+01	2.09E+02	4.38E+01	1.30E+02	6.05E+01	5.61E+01
Tridecanal	Aldehyde	1.79E+01	5.42E+01	1.82E+01	1.51E+01	1.46E+01	1.70E+01	2.05E+00	1.73E+01	2.00E+00	1.06E+01	6.61E+00	1.08E+00
cis-7-Decen-1-al	Aldehyde	9.54E+02	2.60E+03	1.38E+03	1.12E+03	8.82E+02	1.50E+03	3.48E+01	4.96E+02	8.40E+00	8.71E+01	2.50E+01	7.31E+00
(6Z)-Nonen-1-ol	Alcohol	1.66E+04	1.92E+04	1.83E+04	1.49E+04	1.33E+04	2.07E+04	4.27E+02	3.18E+03	2.45E+02	2.12E+03	3.79E+02	1.82E+02
1-Decanol	Alcohol	1.69E+03	2.45E+03	2.42E+03	1.92E+03	1.97E+03	2.72E+03	1.02E+00	8.80E+00	1.10E+01	3.91E+00	2.02E+00	1.03E+01
1-Heptanol	Alcohol	9.89E+02	1.16E+03	1.38E+03	9.01E+02	7.93E+02	1.61E+03	2.16E+02	2.79E+02	1.28E+02	1.16E+02	6.14E+01	8.84E+01
1-Nonanol	Alcohol	6.31E+02	1.02E+02	2.95E+02	4.67E+02	2.80E+02	4.44E+02	1.06E+02	4.95E+01	9.81E+01	1.73E+02	8.98E+01	7.68E+01
1-Propanol, 3-(methylthio)-	Alcohol	3.08E+02	4.45E+02	7.01E+02	3.11E+02	2.93E+02	9.75E+02	2.56E+00	1.58E+01	7.84E+00	7.81E+00	8.82E+00	4.23E+00
1-Undecanol	Alcohol	1.45E+02	4.63E+02	1.40E+02	9.44E+01	7.12E+01	1.46E+02	2.20E+00	3.18E+01	6.91E-01	1.70E+01	1.83E+00	3.93E-01
2-Octen-1-ol, (E)-	Alcohol	4.39E+02	6.57E+02	7.41E+02	4.09E+02	4.04E+02	6.66E+02	1.20E+01	3.53E+01	4.61E+00	4.08E+01	7.82E+00	3.23E+00
3-Mercaptohexanol	Alcohol	3.59E+03	8.46E+03	1.14E+04	4.95E+03	7.29E+03	6.20E+03	2.32E+03	3.72E+03	2.85E+03	3.13E+03	2.40E+03	2.50E+03
Benzenemethanol, .alpha.-methyl-	Alcohol	7.91E+02	1.19E+03	1.35E+03	7.21E+02	7.03E+02	1.17E+03	1.59E+01	5.35E+01	3.02E+00	5.20E+01	9.96E+00	3.28E+00
Benzyl Alcohol	Alcohol	5.93E+03	4.60E+03	7.70E+03	6.22E+03	5.78E+03	8.37E+03	1.37E+02	3.88E+02	2.40E+01	4.47E+02	1.04E+02	3.16E+01
Phenylethyl Alcohol	Alcohol	5.64E+00	8.53E+00	5.94E+00	7.57E+00	6.95E+00	7.54E+00	1.30E+00	1.24E+01	4.10E-01	4.37E+00	2.39E+00	9.47E-01
trans,cis-2,6-Nonadien-1-ol	Alcohol	7.92E+03	9.22E+03	8.68E+03	7.00E+03	6.25E+03	9.79E+03	2.98E+02	1.46E+03	1.15E+02	1.06E+03	2.04E+02	9.62E+01
Benzeneacetic acid	Acid	1.28E+02	2.45E+02	2.35E+02	1.94E+02	1.95E+02	2.71E+02	1.78E+00	1.88E+00	1.05E+00	4.54E+00	1.44E+00	9.35E-01
Nonanoic Acid	Acid	5.14E+02	7.51E+02	7.54E+02	5.98E+02	6.21E+02	7.47E+02	1.03E+01	7.78E+01	2.56E+00	3.41E+01	8.39E+00	2.91E+00
n-Decanoic Acid	Acid	2.35E+02	5.82E+02	1.99E+02	1.72E+02	1.24E+02	2.06E+02	6.77E+00	7.68E+01	6.03E+00	4.13E+01	5.51E+00	7.35E+00

## Sheet: Table S3
Table S3 Classification and Relative Content of Compounds
class	YLF	BEF	LSF	FNF	FLF	WEF	YLP	BEP	LSP	FNP	FLP	WEP
Acid	19.2374	37.1492	33.9243	27.9594	27.9579	38.8501	0.290147	0.763004	0.176035	0.873599	0.235931	0.167908
Alcohol	1069.09	1172.11	1554.48	1064.16	1006.93	1554.35	24.0354	75.2147	6.00277	76.9251	17.4793	6.43829
Aldehyde	639.278	792.574	931.448	751.294	660.92	982.344	17.0764	53.6948	7.99886	59.4309	14.822	7.78851
Amine	26.8868	42.1473	42.669	23.6929	23.2101	38.1261	0.950746	2.38791	0.361999	2.27117	0.754948	0.386863
Aromatics	219.927	328.594	289.117	218.497	149.552	278.034	7.17288	35.2949	2.13599	22.2739	5.85044	3.52718
Ester	3708.3	3019.26	5258.89	3975.66	3800.64	5461.23	112.066	287.711	25.5328	321.897	87.0759	30.8199
Heterocyclic compound	3065.39	2467.67	3935.76	2957.94	2696.95	4082.75	75.4187	216.396	14.2418	247.35	56.2253	18.288
Hydrocarbons	0.654126	2.55119	1.44452	0.599471	0.516116	0.984097	0.0574209	0.569482	0.0755898	0.104991	0.138316	0.05157
Ketone	515.885	642.62	788.693	497.701	475.758	767.72	10.1264	37.6558	2.17304	32.8234	7.05442	2.3208
Phenol	340.405	533.842	571.432	345.432	347.056	554.365	6.02791	20.099	2.73816	17.5104	5.49674	2.38235
Sulfur compounds	71.3908	22.419	105.43	73.8944	69.0037	27.9687	1.97016	1.26834	0.74615	6.91889	1.72446	0.723702
Terpenoids	19705.3	20350.5	28755.9	20001.5	18743.8	30118.9	444.825	1426.52	94.7279	1424.79	333.378	114.82

## Sheet: Table S4
Table S4 The volatile components and contents detected by GC-IMS in the peel and flesh of different varieties of lemon.
Compound	CAS#	Formula	MW	RI	Rt [sec]	Dt [a.u.]	YLF1	YLF2	YLF3	BEF1	BEF2	BEF3	LSF1	LSF2	LSF3	FNF1	FNF2	FNF3	FLF1	FLF2	FLF3	WEF1	WEF2	WEF3	YLP1	YLP2	YLP3	BEP1	BEP2	BEP3	LSP1	LSP2	LSP3	FNP1	FNP2	FNP3	FLP1	FLP2	FLP3	WEP1	WEP2	WEP3
alpha-Terpineol-M	C98555	C10H18O	154.3	1733.3	1634.36	1.22573	0.114753	0.140389	0.12574	0.189221	0.228285	0.25148	0.240493	0.198987	0.191662	0.15748	0.167247	0.170909	0.155039	0.140389	0.155039	0.139169	0.145273	0.147714	0.0708051	0.0463896	0.0366233	0.0292987	0.0268571	0.0268571	0.0256363	0.0244156	0.0231948	0.0231948	0.0256363	0.0231948	0.021974	0.0231948	0.0244156	0.021974	0.021974	0.0256363
alpha-Terpineol-D	C98555	C10H18O	154.3	1732.8	1632.62	1.2956	0.136727	0.147714	0.111091	0.189221	0.205091	0.218519	0.175792	0.17213	0.175792	0.151376	0.159922	0.159922	0.144052	0.122078	0.148935	0.126961	0.129402	0.133065	0.032961	0.0268571	0.0207532	0.0256363	0.0268571	0.0280779	0.0244156	0.021974	0.0207532	0.0231948	0.0244156	0.0231948	0.0256363	0.0231948	0.0207532	0.0207532	0.0280779	0.0231948
citral-M	C5392405	C10H16O	152.2	1687.8	1475.86	1.05577	0.671428	0.723921	0.572545	1.01935	1.05109	1.09504	0.898492	0.886285	0.84844	0.969297	0.982726	1.0047	1.00836	0.95831	1.03522	0.640908	0.561558	0.593298	0.174571	0.101325	0.0976622	0.0939999	0.0915583	0.0952207	0.0976622	0.087896	0.0842337	0.0854544	0.0805713	0.0781298	0.0805713	0.0805713	0.0781298	0.0817921	0.0817921	0.0903375
citral-D	C5392405	C10H16O	152.2	1686	1469.76	1.61663	0.0573765	0.0683635	0.0451688	0.188	0.220961	0.28322	0.118415	0.10987	0.098883	0.142831	0.15748	0.163584	0.167247	0.137948	0.177013	0.0537142	0.0390649	0.043948	0.0195324	0.0207532	0.0244156	0.0170909	0.0207532	0.0195324	0.0195324	0.0195324	0.0195324	0.021974	0.0195324	0.0195324	0.0207532	0.021974	0.021974	0.0195324	0.021974	0.0170909
1-terpinen-4-ol	C562743	C10H18O	154.3	1592.9	1192.74	1.22601	0.277116	0.29909	0.223402	0.504181	0.579869	0.610389	0.322285	0.290545	0.292987	0.416285	0.417506	0.457792	0.362571	0.312519	0.384545	0.233169	0.258805	0.244156	0.0695843	0.0488311	0.0463896	0.134286	0.147714	0.152597	0.0378441	0.0305194	0.0256363	0.0976622	0.103766	0.0842337	0.0402857	0.0366233	0.0366233	0.0732467	0.106208	0.0781298
(R/S)-linalool-M	C78706	C10H18O	154.3	1563.3	1115.96	1.22243	0.80083	0.792285	0.649454	1.04865	1.11213	1.00958	0.883843	0.907038	0.931453	0.955869	1.00836	1.0633	0.986388	0.87896	1.02667	0.788622	0.739791	0.793505	0.113532	0.0476103	0.0390649	0.0537142	0.0585973	0.0610389	0.0317402	0.0292987	0.0292987	0.0805713	0.0805713	0.0744674	0.0427272	0.0366233	0.0402857	0.0610389	0.0781298	0.0683635
(R/S)-linalool-D	C78706	C10H18O	154.3	1563.6	1116.78	1.76032	0.0280779	0.0268571	0.0231948	0.0537142	0.0598181	0.0512727	0.0366233	0.0354025	0.0390649	0.0402857	0.0463896	0.0524934	0.0415064	0.0305194	0.043948	0.0268571	0.0292987	0.0305194	0.0207532	0.0207532	0.0195324	0.0207532	0.0195324	0.021974	0.0207532	0.0207532	0.0195324	0.021974	0.021974	0.021974	0.021974	0.0207532	0.0195324	0.0231948	0.0195324	0.0195324
Linalyl acetate	C115957	C12H20O2	196.3	1541.2	1062.05	1.22422	0.289324	0.308857	0.245376	0.478545	0.516389	0.495636	0.539584	0.51883	0.561558	0.282	0.316181	0.319844	0.332052	0.258805	0.322285	0.341818	0.317402	0.383324	0.0610389	0.0366233	0.0292987	0.0244156	0.0244156	0.0244156	0.0244156	0.0231948	0.0183117	0.0207532	0.0268571	0.021974	0.0256363	0.0195324	0.0195324	0.0207532	0.0207532	0.0207532
Decanal-M	C112312	C10H20O	156.3	1492.8	952.594	1.54052	0.301532	0.269792	0.185558	0.645791	0.601843	0.636025	0.275896	0.28322	0.258805	0.355246	0.374779	0.390649	0.351584	0.317402	0.358909	0.239272	0.218519	0.21974	0.0402857	0.0280779	0.0280779	0.032961	0.0341818	0.0341818	0.0256363	0.0231948	0.0256363	0.0305194	0.0305194	0.0317402	0.0256363	0.0256363	0.0268571	0.0292987	0.0317402	0.032961
Decanal-D	C112312	C10H20O	156.3	1494.9	957.273	2.05966	0.0341818	0.0305194	0.021974	0.17213	0.164805	0.185558	0.0354025	0.0317402	0.0341818	0.043948	0.0537142	0.0537142	0.0415064	0.0402857	0.0500519	0.0256363	0.0231948	0.0268571	0.0183117	0.0207532	0.0207532	0.0244156	0.0231948	0.0207532	0.0183117	0.0195324	0.0207532	0.0195324	0.021974	0.0183117	0.0207532	0.0207532	0.0207532	0.021974	0.0195324	0.021974
isomenthone-M	C491076	C10H18O	154.3	1480.9	927.497	1.34094	0.249039	0.217298	0.169688	0.242935	0.229506	0.212415	0.307636	0.363792	0.375999	0.278337	0.29909	0.314961	0.29909	0.258805	0.317402	0.250259	0.249039	0.26613	0.0280779	0.0244156	0.0207532	0.0231948	0.0231948	0.0231948	0.0183117	0.0244156	0.021974	0.0280779	0.0256363	0.0244156	0.0231948	0.0231948	0.0207532	0.0256363	0.0280779	0.0244156
isomenthone-D	C491076	C10H18O	154.3	1479.7	924.984	1.85223	0.0390649	0.0280779	0.0256363	0.0756882	0.0854544	0.0647012	0.076909	0.0939999	0.087896	0.065922	0.0683635	0.0793505	0.0793505	0.0537142	0.0793505	0.0415064	0.0402857	0.0451688	0.0183117	0.0195324	0.0170909	0.0183117	0.0158701	0.0183117	0.0207532	0.0195324	0.0183117	0.0207532	0.0183117	0.021974	0.0170909	0.0183117	0.0195324	0.0207532	0.0195324	0.0231948
Acetic acid	C64197	C2H4O2	60.1	1472.6	910.438	1.05201	0.289324	0.327168	0.306415	0.220961	0.231948	0.25148	0.241714	0.218519	0.255142	0.257584	0.244156	0.234389	0.207532	0.273454	0.213636	0.253922	0.275896	0.255142	0.401636	0.356467	0.349142	0.336935	0.332052	0.357688	0.360129	0.358909	0.382103	0.336935	0.39187	0.300311	0.373558	0.365013	0.334493	0.358909	0.360129	0.382103
2,6-Dimethyl-3-ethylpyrazine	C13925070	C8H12N2	136.2	1464.6	894.214	1.22655	0.916804	0.84844	0.676311	1.15974	1.19636	1.07306	1.24275	1.25618	1.29402	0.69096	0.786181	0.759324	0.84844	0.710493	0.850882	0.911921	0.866752	1.03766	0.0952207	0.0500519	0.0390649	0.0341818	0.0378441	0.0415064	0.0366233	0.0231948	0.021974	0.0268571	0.0292987	0.0244156	0.0231948	0.0231948	0.0231948	0.0195324	0.0268571	0.0256363
(Z)-3-hexen-1-ol	C928961	C6H12O	100.2	1396.9	768.196	1.51405	0.164805	0.108649	0.0817921	1.07306	0.991271	0.94244	0.760544	0.897271	1.04865	0.640908	0.553012	0.561558	0.437038	0.422389	0.451688	0.789843	0.787402	0.750778	0.0842337	0.021974	0.0231948	0.0207532	0.021974	0.0207532	0.0195324	0.0207532	0.0231948	0.0207532	0.0207532	0.0207532	0.0195324	0.0183117	0.021974	0.0244156	0.0195324	0.0195324
1-nonanal-M	C124196	C9H18O	142.2	1402.1	777.127	1.47442	0.899713	0.836233	0.760544	0.39309	0.316181	0.26735	0.540805	0.668986	0.642129	0.802051	0.803272	0.811817	0.820363	0.825246	0.842337	0.6287	0.645791	0.667765	0.152597	0.0817921	0.0708051	0.0744674	0.0683635	0.0744674	0.0598181	0.0610389	0.0695843	0.139169	0.129402	0.126961	0.0952207	0.0939999	0.0927791	0.144052	0.146493	0.146493
1-nonanal-D	C124196	C9H18O	142.2	1400.7	774.777	1.94645	0.500519	0.465116	0.333272	0.100104	0.0976622	0.0793505	0.334493	0.437038	0.390649	0.626259	0.747116	0.813038	0.803272	0.683635	0.867973	0.330831	0.284441	0.311298	0.0317402	0.0231948	0.0195324	0.0195324	0.0231948	0.0207532	0.0244156	0.0207532	0.0244156	0.0244156	0.0207532	0.0231948	0.0231948	0.0207532	0.0231948	0.021974	0.021974	0.0256363
1-hexanol	C111273	C6H14O	102.2	1371.5	725.532	1.32564	0.0842337	0.0647012	0.0512727	0.300311	0.244156	0.220961	0.131844	0.17335	0.209974	0.098883	0.0744674	0.0805713	0.076909	0.0720259	0.0805713	0.170909	0.183117	0.179454	0.0427272	0.021974	0.0207532	0.021974	0.0207532	0.0231948	0.021974	0.0207532	0.0195324	0.0195324	0.0244156	0.0195324	0.0170909	0.0195324	0.0183117	0.0195324	0.0244156	0.0231948
2-methyl-2-hepten-6-one	C110930	C8H14O	126.2	1353	696.025	1.18301	0.15748	0.161143	0.131844	0.29909	0.28322	0.252701	0.183117	0.21974	0.272233	0.258805	0.258805	0.292987	0.256363	0.220961	0.292987	0.231948	0.271013	0.245376	0.0451688	0.032961	0.0305194	0.0695843	0.076909	0.0720259	0.0500519	0.0488311	0.0451688	0.065922	0.0610389	0.0537142	0.0427272	0.043948	0.032961	0.0476103	0.0561558	0.054935
1-Octen-3-one	C4312996	C8H14O	126.2	1321.3	648.333	1.27222	0.0415064	0.0317402	0.0244156	0.0537142	0.0512727	0.032961	0.0292987	0.043948	0.043948	0.0573765	0.0622597	0.0793505	0.122078	0.0976622	0.128182	0.0561558	0.0647012	0.0683635	0.0317402	0.0231948	0.0244156	0.0976622	0.107428	0.102545	0.0427272	0.0427272	0.0451688	0.0720259	0.0561558	0.0537142	0.043948	0.032961	0.0341818	0.0476103	0.0598181	0.0573765
1-octanal-M	C124130	C8H16O	128.2	1302.4	621.338	1.39965	0.94244	0.908259	0.922908	0.749557	0.662882	0.69096	0.689739	0.781298	0.759324	0.861869	0.838674	0.825246	0.820363	0.849661	0.819142	0.747116	0.781298	0.760544	0.40774	0.153818	0.123299	0.12574	0.119636	0.129402	0.12574	0.119636	0.167247	0.246597	0.206311	0.213636	0.186779	0.188	0.218519	0.462675	0.479766	0.441922
1-octanal-D	C124130	C8H16O	128.2	1301.7	620.438	1.8243	1.61143	1.40511	1.23787	0.773973	0.618934	0.445584	1.63706	1.88854	1.96667	1.59189	1.61265	1.65293	1.67491	1.55283	1.77135	1.65293	1.70665	1.77257	0.0476103	0.0207532	0.0207532	0.0244156	0.021974	0.0195324	0.021974	0.0244156	0.0231948	0.0280779	0.0244156	0.0292987	0.0231948	0.0231948	0.0231948	0.0683635	0.0756882	0.0647012
alpha-terpinolene	C586629	C10H16	136.2	1287.9	596.981	1.22545	1.38436	1.31234	1.32332	1.35506	1.26961	1.20125	1.15241	1.21345	1.22566	1.21345	1.21101	1.19392	1.18782	1.21834	1.20857	1.20369	1.2635	1.27449	0.572545	0.495636	0.546908	1.18904	1.23787	1.24641	0.214857	0.185558	0.206311	1.14387	1.05719	1.02423	0.461454	0.494415	0.449246	1.34041	1.44662	1.41732
1-Pentanol	C71410	C5H12O	88.1	1261.7	547.257	1.25526	0.466337	0.47122	0.469999	0.362571	0.350363	0.396753	0.37722	0.366233	0.358909	0.427272	0.426051	0.412623	0.406519	0.434597	0.406519	0.385766	0.385766	0.379662	0.0402857	0.0341818	0.0354025	0.100104	0.114753	0.10987	0.0463896	0.0402857	0.0427272	0.153818	0.135506	0.139169	0.0476103	0.054935	0.0634804	0.255142	0.332052	0.225844
beta-ocimene-M	C13877913	C10H16	136.2	1249.2	524.956	1.21585	1.9154	1.88366	1.82995	2.00818	1.99353	2.01184	2.02283	2.03137	2.02405	1.99841	2.03137	2.04846	2.06067	2.02283	2.05701	2.05945	2.06922	2.07288	2.01428	2.03015	2.17054	2.40982	2.40615	2.41348	1.54184	1.45273	1.63828	2.42202	2.42446	2.44033	2.22426	2.26576	2.22059	2.43667	2.42202	2.41592
beta-ocimene-D	C13877913	C10H16	136.2	1251	528.142	1.70585	0.882622	0.886285	0.918025	0.826466	0.839895	0.791064	0.791064	0.797168	0.804492	0.880181	0.869194	0.843557	0.828908	0.885064	0.835012	0.821583	0.825246	0.815479	0.123299	0.098883	0.134286	0.543246	0.568882	0.585973	0.0402857	0.0341818	0.0415064	0.563999	0.500519	0.482207	0.134286	0.150156	0.129402	0.625038	0.748337	0.704389
(E)-2-hexen-1-al-M	C6728263	C6H10O	98.1	1229.6	492.036	1.18501	0.684856	0.668986	0.80083	0.772752	0.693402	0.777635	0.560337	0.618934	0.6287	0.842337	0.802051	0.78496	0.786181	0.828908	0.758103	0.662882	0.715376	0.687298	0.507844	0.291766	0.324727	0.405298	0.43948	0.437038	0.314961	0.322285	0.371116	0.469999	0.473662	0.406519	0.40774	0.369896	0.441922	0.991271	0.994934	0.955869
(E)-2-hexen-1-al-D	C6728263	C6H10O	98.1	1228	489.381	1.52424	0.573765	0.483428	0.65922	2.1742	2.01917	1.974	0.546908	0.617713	0.877739	1.59189	1.64561	1.88854	2.01184	1.98132	1.81408	1.98865	2.37075	2.04236	0.112312	0.0415064	0.0500519	0.0744674	0.0781298	0.0781298	0.0427272	0.0415064	0.0524934	0.0903375	0.0903375	0.0634804	0.0610389	0.0500519	0.0671428	0.444363	0.473662	0.430934
3-methylbutyl propanoate	C105680	C8H16O2	144.2	1191.4	433.308	1.33253	0.246597	0.191662	0.189221	0.0756882	0.0598181	0.0647012	0.296649	0.317402	0.357688	0.396753	0.430934	0.429714	0.419947	0.408961	0.444363	0.42361	0.433376	0.449246	0.0573765	0.0415064	0.043948	0.0854544	0.0891168	0.0891168	0.0708051	0.0817921	0.0781298	0.0598181	0.054935	0.0561558	0.0744674	0.0720259	0.0756882	0.100104	0.0915583	0.0976622
alpha-Terpinene-M	C99865	C10H16	136.2	1183.5	420.576	1.22078	2.18031	2.12659	2.11927	2.08387	1.96545	2.01306	1.86657	1.97522	1.93493	2.02649	2.0033	1.97766	1.98987	2.01062	2.00208	1.90319	1.98376	1.96789	0.478545	0.367454	0.413844	1.20125	1.29158	1.30623	0.150156	0.120857	0.140389	0.983947	0.852103	0.839895	0.314961	0.339376	0.450467	1.4686	1.71763	1.64439
alpha-Terpinene-D	C99865	C10H16	136.2	1184.5	422.237	1.72856	0.909479	0.820363	0.660441	1.39535	1.40511	1.15608	1.30379	1.30257	1.37215	0.786181	0.872856	0.932674	0.998596	0.869194	1.02789	1.27815	1.222	1.24153	0.0183117	0.0195324	0.0207532	0.0573765	0.065922	0.0695843	0.0195324	0.0183117	0.0231948	0.0390649	0.0378441	0.0292987	0.0207532	0.021974	0.0183117	0.0927791	0.147714	0.122078
beta-myrcene-M	C123353	C10H16	136.2	1170.7	400.809	1.2874	0.615272	0.589636	0.588415	0.562778	0.515168	0.523714	0.473662	0.524934	0.528597	0.505402	0.505402	0.494415	0.494415	0.524934	0.528597	0.509064	0.537142	0.540805	0.228285	0.212415	0.250259	0.53348	0.556675	0.557895	0.0976622	0.0817921	0.098883	0.56522	0.53348	0.520051	0.257584	0.282	0.256363	0.540805	0.590856	0.576207
beta-myrcene-D	C123353	C10H16	136.2	1171.1	401.505	1.71646	0.606726	0.59696	0.61161	0.574986	0.545688	0.563999	0.531038	0.554233	0.538363	0.594519	0.578649	0.578649	0.577428	0.583532	0.592077	0.571324	0.595739	0.594519	0.153818	0.126961	0.161143	0.513947	0.523714	0.534701	0.0390649	0.0305194	0.0378441	0.53348	0.490753	0.477324	0.161143	0.178234	0.153818	0.510285	0.576207	0.556675
(Z)-2-Methylpent-2-enal	C623369	C6H10O	98.1	1160.3	385.486	1.50299	0.0720259	0.0634804	0.0537142	0.0402857	0.0500519	0.0390649	0.0463896	0.0415064	0.043948	0.429714	0.292987	0.332052	0.273454	0.197766	0.124519	0.0415064	0.0378441	0.0378441	0.021974	0.0183117	0.0195324	0.0292987	0.0256363	0.0231948	0.021974	0.0195324	0.0183117	0.0256363	0.0231948	0.0256363	0.0207532	0.0183117	0.0183117	0.0427272	0.0354025	0.0415064
delta 3-carene-M	C13466789	C10H16	136.2	1138.8	355.517	1.22037	1.66758	1.64439	1.67735	1.54795	1.47714	1.53208	1.45761	1.54673	1.52719	1.62485	1.60654	1.6041	1.61021	1.62119	1.61753	1.52841	1.59434	1.58945	1.17805	1.04376	1.1341	1.83239	1.82384	1.83361	0.554233	0.443142	0.539584	1.6566	1.59311	1.49545	1.00958	1.05109	1.11335	1.25862	1.33187	1.24763
delta 3-carene-D	C13466789	C10H16	136.2	1137	353.02	1.64562	0.546908	0.56522	0.578649	0.56522	0.568882	0.607947	0.590856	0.626259	0.625038	0.661661	0.651895	0.65922	0.662882	0.684856	0.671428	0.653116	0.667765	0.667765	0.0830129	0.0610389	0.0695843	0.472441	0.426051	0.459012	0.0244156	0.0195324	0.0207532	0.305194	0.263688	0.294207	0.0634804	0.0720259	0.0939999	0.333272	0.417506	0.324727
beta-Pinene-M	C127913	C10H16	136.2	1121.7	333.316	1.29357	0.692181	0.681194	0.695843	0.660441	0.638467	0.634804	0.61161	0.649454	0.672648	0.692181	0.678752	0.677532	0.636025	0.672648	0.654337	0.593298	0.577428	0.61161	0.601843	0.578649	0.640908	0.788622	0.78496	0.791064	0.396753	0.311298	0.382103	0.809376	0.830129	0.786181	0.617713	0.649454	0.593298	0.805713	0.794726	0.808155
beta-Pinene-D	C127913	C10H16	136.2	1123	334.981	1.73625	0.285662	0.284441	0.310078	0.241714	0.228285	0.263688	0.227065	0.238052	0.214857	0.316181	0.303974	0.300311	0.303974	0.301532	0.289324	0.217298	0.252701	0.228285	0.12574	0.111091	0.129402	0.29787	0.305194	0.302753	0.0573765	0.0415064	0.0500519	0.274675	0.258805	0.258805	0.115974	0.128182	0.106208	0.263688	0.288104	0.272233
1-hexanal-M	C66251	C6H12O	100.2	1106.3	314.501	1.25966	0.993713	0.950986	0.981505	0.950986	0.886285	0.852103	0.813038	0.854544	0.905817	0.960752	0.987609	1.0047	1.00592	1.02667	1.0047	0.982726	1.01813	1.01447	0.593298	0.51761	0.584752	1.1634	1.14631	1.11701	0.744674	0.714155	0.781298	0.987609	0.950986	0.864311	0.653116	0.609168	0.683635	1.19636	1.16096	1.14021
1-hexanal-D	C66251	C6H12O	100.2	1104.3	312.163	1.56529	0.881401	0.880181	1.03888	1.47836	1.33309	0.880181	0.726363	0.809376	1.19514	0.875298	1.02423	1.2281	2.15467	2.05213	1.95202	2.65275	2.92987	2.74797	0.145273	0.10987	0.145273	0.981505	0.922908	0.80083	0.25148	0.225844	0.279558	0.510285	0.441922	0.360129	0.174571	0.146493	0.189221	0.998596	0.982726	0.84844
Propanoic acid propyl ester	C106365	C6H12O2	116.2	1083.4	291.121	1.21687	1.40145	1.18171	1.06696	2.02893	1.80675	1.39657	1.88976	2.0094	2.09485	1.20857	1.30501	1.39535	1.53208	1.14875	1.57724	2.47574	2.42691	2.65275	0.102545	0.0854544	0.0732467	0.211195	0.220961	0.216078	0.0964414	0.0695843	0.0964414	0.135506	0.107428	0.120857	0.0915583	0.0891168	0.0854544	0.113532	0.153818	0.126961
alpha-Pinene-M	C80568	C10H16	136.2	1043.7	257.386	1.21993	1.5748	1.52109	1.51132	1.45761	1.38192	1.38924	1.3514	1.41488	1.39535	1.46249	1.43808	1.43197	1.42953	1.44418	1.44662	1.39657	1.44784	1.45028	1.00714	0.939999	1.07184	1.54306	1.54917	1.55771	0.539584	0.451688	0.537142	1.55527	1.51987	1.47714	0.947323	0.976622	0.893609	1.57847	1.57969	1.58945
alpha-Pinene-D	C80568	C10H16	136.2	1041.2	255.382	1.67227	1.31844	1.316	1.29158	1.40634	1.41732	1.42587	1.41854	1.43563	1.44052	1.38924	1.41	1.41732	1.42587	1.4161	1.43319	1.43197	1.45517	1.45639	0.106208	0.0842337	0.117195	0.568882	0.588415	0.604285	0.0354025	0.0305194	0.0378441	0.408961	0.341818	0.308857	0.0793505	0.0866752	0.0732467	0.40774	0.58109	0.511506
n-Pentanal-M	C110623	C5H10O	86.1	1005.1	228.245	1.1816	0.0952207	0.0903375	0.0817921	0.179454	0.189221	0.174571	0.0610389	0.0720259	0.0720259	0.177013	0.166026	0.181896	0.17335	0.168467	0.169688	0.198987	0.290545	0.170909	0.112312	0.10987	0.119636	0.523714	0.511506	0.468779	0.181896	0.153818	0.186779	0.233169	0.212415	0.220961	0.207532	0.190441	0.217298	0.184337	0.206311	0.217298
n-Pentanal-D	C110623	C5H10O	86.1	1005.1	228.245	1.42339	0.0207532	0.0183117	0.0158701	0.145273	0.158701	0.139169	0.0280779	0.0366233	0.0427272	0.0695843	0.0671428	0.0793505	0.113532	0.0939999	0.113532	0.118415	0.240493	0.0866752	0.0244156	0.0207532	0.0244156	0.213636	0.206311	0.185558	0.043948	0.032961	0.0463896	0.0512727	0.0427272	0.0378441	0.0402857	0.0317402	0.043948	0.0451688	0.0585973	0.0573765
methyl acetate-M	C79209	C3H6O2	74.1	866.3	156.356	1.03317	0.332052	0.362571	0.39309	1.14753	1.09382	1.09748	0.540805	0.681194	0.782518	0.208753	0.211195	0.218519	0.524934	0.513947	0.599402	0.810596	0.739791	0.859427	0.21974	0.194104	0.181896	0.162363	0.148935	0.139169	0.166026	0.184337	0.159922	0.135506	0.130623	0.238052	0.0903375	0.118415	0.113532	0.0830129	0.101325	0.098883
methyl acetate-D	C79209	C3H6O2	74.1	865.3	155.926	1.19787	0.0695843	0.0854544	0.0964414	2.02893	2.07898	1.90319	0.211195	0.346701	0.515168	0.0256363	0.0427272	0.0427272	0.206311	0.201428	0.278337	0.803272	0.65922	0.899713	0.0170909	0.0183117	0.0183117	0.0207532	0.0183117	0.0158701	0.0268571	0.0195324	0.021974	0.021974	0.0195324	0.021974	0.0231948	0.0256363	0.0317402	0.0366233	0.0378441	0.0427272
Butanal	C123728	C4H8O	72.1	857.6	152.699	1.12101	1.94348	1.7921	1.7213	3.08246	2.87127	2.64542	1.59311	1.77379	2.00696	2.8322	2.60636	2.83098	2.25722	2.15589	2.54898	2.64909	3.008	2.31582	1.3868	1.37704	1.43319	2.67472	2.58194	2.69548	1.29647	1.36727	1.35628	1.93859	1.81652	1.86779	1.64073	1.56137	1.74205	1.00958	1.29769	1.10236
Propanal-M	C123386	C3H6O	58.1	838.3	144.954	1.04745	0.550571	0.538363	0.53348	0.877739	0.808155	0.782518	0.489532	0.574986	0.65922	0.507844	0.520051	0.546908	0.882622	0.84844	0.882622	0.954648	1.08405	1.00348	0.394311	0.365013	0.422389	1.08283	1.01935	0.965635	0.58109	0.595739	0.607947	0.649454	0.582311	0.6287	0.625038	0.584752	0.684856	0.512727	0.505402	0.488311
Propanal-D	C123386	C3H6O	58.1	837.2	144.523	1.14736	0.159922	0.140389	0.134286	0.542025	0.454129	0.358909	0.111091	0.153818	0.249039	0.126961	0.131844	0.147714	0.477324	0.42361	0.496856	1.36483	2.70036	1.60288	0.065922	0.0585973	0.0830129	0.755661	0.634804	0.548129	0.184337	0.186779	0.209974	0.21974	0.17213	0.168467	0.188	0.168467	0.228285	0.189221	0.213636	0.179454
beta-Citronellal	C106230	C10H18O	154.3	1475.9	917.127	1.90632	0.0463896	0.0354025	0.032961	0.163584	0.164805	0.122078	0.098883	0.134286	0.118415	0.0952207	0.113532	0.122078	0.124519	0.0903375	0.140389	0.054935	0.0488311	0.0598181	0.021974	0.0183117	0.021974	0.0195324	0.0170909	0.021974	0.0183117	0.0195324	0.0207532	0.0183117	0.021974	0.0231948	0.0195324	0.0170909	0.0207532	0.0244156	0.0183117	0.0195324
ethanol	C64175	C2H6O	46.1	959.4	201.021	1.1314	1.94348	1.89465	1.87878	1.87267	1.77379	1.76158	1.74693	1.84215	1.84948	1.86169	1.83361	1.84459	1.89709	1.89831	1.91784	1.83605	1.91418	1.86779	1.93737	1.98132	1.98987	1.97033	1.98865	1.95324	1.95446	1.97888	1.97888	1.95446	1.96789	2.02161	1.95813	1.95202	1.96545	2.01795	2.04236	1.98743
Ethyl 2-methy lpropionate	C97621	C6H12O2	116.2	974.5	209.39	1.19211	0.119636	0.102545	0.0781298	0.550571	0.43948	0.333272	0.0427272	0.0561558	0.0683635	0.604285	0.445584	0.539584	0.0891168	0.0732467	0.179454	0.166026	0.604285	0.10987	0.0183117	0.0158701	0.0158701	0.124519	0.144052	0.155039	0.0268571	0.0341818	0.0354025	0.0830129	0.0561558	0.0573765	0.0231948	0.0183117	0.0341818	0.0598181	0.0976622	0.0671428
2-Methylbutanal	C96173	C5H10O	86.1	920.1	180.797	1.40166	0.0134286	0.0842337	0.102545	0.0842337	0.196545	0.223402	0.294207	0.196545	0.166026	0.162363	0.191662	0.192883	0.197766	0.192883	0.175792	0.202649	0.104987	0.0891168	0.0805713	0.0256363	0.0195324	0.0170909	0.0146493	0.0146493	0.0146493	0.0158701	0.0195324	0.0195324	0.0207532	0.0183117	0.0183117	0.0170909	0.0256363	0.0170909	0.0195324	0.021974
2-Acetylfuran	C1192627	C6H6O2	110.1	1553.9	1092.67	1.44015	0.231948	0.209974	0.136727	0.330831	0.302753	0.426051	0.20387	0.185558	0.155039	0.188	0.175792	0.167247	0.135506	0.128182	0.135506	0.124519	0.183117	0.140389	0.0244156	0.0244156	0.0231948	0.0830129	0.0842337	0.0976622	0.0231948	0.021974	0.021974	0.0451688	0.0354025	0.0415064	0.0268571	0.0231948	0.0231948	0.0317402	0.0292987	0.0292987
Ethyl octanoate	C106321	C10H20O2	172.3	1451.2	867.798	1.47541	0.0317402	0.0268571	0.0231948	0.0573765	0.0524934	0.0610389	0.0256363	0.0341818	0.032961	0.0366233	0.0451688	0.0488311	0.043948	0.032961	0.043948	0.0280779	0.0244156	0.0292987	0.0158701	0.0170909	0.0183117	0.0244156	0.0268571	0.0244156	0.0195324	0.0183117	0.0195324	0.0207532	0.0170909	0.0170909	0.0183117	0.0183117	0.0207532	0.0207532	0.0183117	0.0207532
(Z)-3-Hexen-1-yl acetate-M	C3681718	C8H14O2	142.2	1335.3	669.042	1.30502	0.129402	0.103766	0.0854544	0.220961	0.194104	0.183117	0.115974	0.155039	0.17213	0.14161	0.135506	0.144052	0.151376	0.139169	0.169688	0.211195	0.240493	0.26735	0.101325	0.0793505	0.065922	0.0585973	0.0573765	0.0537142	0.0451688	0.0451688	0.0402857	0.0476103	0.0451688	0.0427272	0.0402857	0.0378441	0.0305194	0.0402857	0.0378441	0.0463896
(Z)-3-Hexen-1-yl acetate-D	C3681718	C8H14O2	142.2	1335	668.526	1.81997	0.0231948	0.0231948	0.021974	0.511506	0.467558	0.371116	0.0500519	0.0476103	0.065922	0.0280779	0.0305194	0.0378441	0.0366233	0.0317402	0.0354025	0.0415064	0.0317402	0.0305194	0.0231948	0.021974	0.0207532	0.0207532	0.0256363	0.0183117	0.0195324	0.0195324	0.021974	0.0195324	0.0207532	0.021974	0.0195324	0.0231948	0.0195324	0.0195324	0.021974	0.0207532
Acetic acid ethyl ester-M	C141786	C4H8O2	88.1	909.7	175.77	1.09856	0.500519	0.452908	0.466337	0.968077	0.896051	0.933895	0.260026	0.330831	0.390649	0.275896	0.29909	0.336935	0.185558	0.15748	0.216078	0.616493	0.53348	0.671428	0.0854544	0.0817921	0.0915583	0.220961	0.222182	0.249039	0.118415	0.103766	0.123299	0.20387	0.200208	0.159922	0.167247	0.137948	0.148935	0.245376	0.349142	0.252701
Acetic acid ethyl ester-D	C141786	C4H8O2	88.1	911.9	176.806	1.34016	0.208753	0.175792	0.166026	2.23524	2.10218	1.9447	0.0671428	0.101325	0.153818	0.0598181	0.0781298	0.103766	0.032961	0.0268571	0.0341818	0.540805	0.468779	0.644571	0.0170909	0.0134286	0.0122078	0.0341818	0.0341818	0.043948	0.0195324	0.0170909	0.0170909	0.0256363	0.0292987	0.0231948	0.0207532	0.0231948	0.0158701	0.0354025	0.0781298	0.0378441
(+)-limonene-M	C138863	C10H16	136.2	1205.8	454.712	1.29556	1.67491	1.5687	1.51254	1.57358	1.43075	1.45028	1.26839	1.44052	1.45883	1.36239	1.36849	1.38802	1.38802	1.34896	1.43808	1.42709	1.50034	1.52719	1.76891	1.86169	1.87511	1.82018	1.81652	1.81774	1.71275	1.65171	1.75548	1.84093	1.85314	1.83605	1.88244	1.87756	1.87878	1.81896	1.81041	1.81896
(+)-limonene-D	C138863	C10H16	136.2	1205.3	453.929	1.66277	0.645791	0.64335	0.653116	0.59696	0.577428	0.598181	0.528597	0.555454	0.545688	0.579869	0.573765	0.545688	0.550571	0.585973	0.560337	0.509064	0.51883	0.511506	0.594519	0.56522	0.617713	0.726363	0.725142	0.725142	0.324727	0.288104	0.351584	0.726363	0.726363	0.720259	0.639687	0.655558	0.632363	0.719038	0.7227	0.725142
alpha-Phellandrene	C99832	C10H16	136.2	1172	402.864	1.65655	0.230727	0.23561	0.238052	0.217298	0.211195	0.21974	0.208753	0.214857	0.208753	0.222182	0.220961	0.214857	0.21974	0.223402	0.211195	0.185558	0.197766	0.198987	0.0561558	0.0451688	0.0524934	0.155039	0.15626	0.164805	0.0256363	0.0268571	0.0244156	0.159922	0.144052	0.137948	0.0463896	0.0537142	0.0488311	0.15748	0.183117	0.17213
(E)-2-Heptenal	C18829555	C7H12O	112.2	1339.4	675.125	1.26063	0.0317402	0.0305194	0.0268571	0.0830129	0.0830129	0.0842337	0.043948	0.0378441	0.0390649	0.0402857	0.0390649	0.0354025	0.0390649	0.0354025	0.0415064	0.0402857	0.0488311	0.0366233	0.0317402	0.0354025	0.0378441	0.214857	0.230727	0.233169	0.0854544	0.0634804	0.0744674	0.122078	0.108649	0.100104	0.0647012	0.0500519	0.0524934	0.0756882	0.101325	0.0891168
(E)-2-Pentenal-M	C1576870	C5H8O	84.1	1147.2	366.855	1.11381	0.0366233	0.0402857	0.0463896	0.0915583	0.0756882	0.0805713	0.0280779	0.0292987	0.032961	0.101325	0.098883	0.115974	0.136727	0.136727	0.123299	0.0695843	0.115974	0.0671428	0.238052	0.247818	0.284441	1.03644	1.01447	0.965635	0.269792	0.231948	0.252701	0.598181	0.573765	0.484649	0.325948	0.292987	0.258805	0.429714	0.443142	0.365013
(E)-2-Pentenal-D	C1576870	C5H8O	84.1	1146.5	365.956	1.3648	0.0244156	0.021974	0.0244156	0.0256363	0.021974	0.021974	0.0195324	0.0195324	0.0231948	0.0207532	0.0207532	0.021974	0.0231948	0.0256363	0.021974	0.0292987	0.0292987	0.0292987	0.032961	0.0317402	0.0402857	0.554233	0.51883	0.472441	0.0354025	0.0305194	0.0317402	0.146493	0.136727	0.0976622	0.0463896	0.0402857	0.0317402	0.0720259	0.076909	0.0561558
1-Propanol	C71238	C3H8O	60.1	1062.6	272.923	1.11711	0.218519	0.230727	0.201428	0.261246	0.223402	0.216078	0.0952207	0.111091	0.118415	0.151376	0.151376	0.153818	0.0488311	0.0476103	0.0537142	0.122078	0.115974	0.142831	0.0488311	0.0512727	0.0476103	0.164805	0.164805	0.181896	0.115974	0.137948	0.130623	0.0903375	0.0732467	0.0708051	0.065922	0.0671428	0.0647012	0.136727	0.207532	0.177013
1-Penten-3-one-M	C1629589	C5H8O	84.1	1048.5	261.238	1.07748	0.0585973	0.0732467	0.0720259	0.0598181	0.0537142	0.0671428	0.032961	0.0427272	0.0390649	0.0451688	0.0451688	0.0378441	0.032961	0.0366233	0.0341818	0.0231948	0.0195324	0.0195324	0.350363	0.356467	0.362571	0.699506	0.660441	0.604285	0.379662	0.344259	0.378441	0.467558	0.469999	0.452908	0.413844	0.374779	0.335714	0.427272	0.312519	0.305194
1-Penten-3-one-D	C1629589	C5H8O	84.1	1048	260.789	1.31526	0.119636	0.126961	0.131844	0.115974	0.118415	0.112312	0.129402	0.137948	0.146493	0.113532	0.10987	0.106208	0.137948	0.122078	0.137948	0.0939999	0.098883	0.0903375	0.102545	0.0976622	0.111091	0.620155	0.546908	0.462675	0.100104	0.087896	0.104987	0.230727	0.222182	0.178234	0.128182	0.108649	0.0891168	0.216078	0.170909	0.153818
2-Propanol-M	C67630	C3H8O	60.1	945.6	193.687	1.09537	0.302753	0.286883	0.28322	0.324727	0.296649	0.291766	0.274675	0.301532	0.311298	0.365013	0.344259	0.336935	0.332052	0.307636	0.321064	0.256363	0.263688	0.260026	0.262467	0.274675	0.274675	0.354025	0.319844	0.32961	0.256363	0.260026	0.279558	0.26735	0.28322	0.344259	0.285662	0.271013	0.328389	0.317402	0.355246	0.321064
2-Propanol-D	C67630	C3H8O	60.1	946.6	194.218	1.21882	0.792285	0.781298	0.709272	1.12189	1.04865	0.997375	0.684856	0.791064	0.853324	1.03888	1.04865	1.12067	0.986388	0.948544	1.16096	0.51883	0.672648	0.48709	0.162363	0.177013	0.181896	0.183117	0.169688	0.191662	0.123299	0.178234	0.155039	0.163584	0.155039	0.179454	0.144052	0.139169	0.211195	0.0524934	0.0854544	0.0671428
2-methyl-2-propenal-M	C78853	C4H6O	70.1	911.6	176.712	1.04576	0.717817	0.792285	0.821583	0.318623	0.378441	0.445584	0.853324	0.947323	0.994934	0.775194	0.748337	0.789843	0.955869	0.902155	0.899713	0.671428	0.705609	0.579869	0.34548	0.322285	0.312519	0.745895	0.809376	0.748337	0.446805	0.301532	0.294207	0.452908	0.400415	0.45535	0.250259	0.26735	0.273454	0.401636	0.433376	0.396753
2-methyl-2-propenal-D	C78853	C4H6O	70.1	912.3	177.031	1.22456	0.0524934	0.054935	0.043948	0.043948	0.0378441	0.0402857	0.128182	0.0830129	0.087896	0.122078	0.113532	0.112312	0.0891168	0.0732467	0.117195	0.122078	0.239272	0.114753	0.0524934	0.0354025	0.0256363	0.190441	0.227065	0.180675	0.021974	0.021974	0.0207532	0.0500519	0.0415064	0.0830129	0.0207532	0.0207532	0.0207532	0.0610389	0.0720259	0.0488311
2-Butanone	C78933	C4H8O	72.1	883.2	163.662	1.06316	0.0805713	0.0805713	0.0854544	0.113532	0.108649	0.102545	0.100104	0.0903375	0.0952207	0.0952207	0.0915583	0.101325	0.098883	0.0830129	0.0939999	0.142831	0.17335	0.142831	0.0903375	0.076909	0.0891168	0.689739	0.566441	0.460233	0.0939999	0.0830129	0.0915583	0.129402	0.103766	0.0964414	0.0866752	0.0805713	0.0866752	0.0964414	0.114753	0.0976622

## Sheet: Table S5
Table S5 The molecular docking binding energy and interaction amino acids of odor molecules and olfactory receptors with significant differences in volatile components in lemon pulp of different varieties
receptor	ligand	binding energy	Hydrophobic Interactions											Hydrogen Bonds				π-Stacking			Salt Bridges
OR2D3	1-Decanol	-6.2	120PHE	121LEU	222ILE	223LEU	267PHE	275TYR	294TYR					215ILE
OR2L2	1-Decanol	-6.2	104LEU	107ALA	108VAL	205PHE	206LEU	254PHE	258TYR					201SER
OR6S1	1-Decanol	-6.2	103PHE	107PHE	111ALA	114PHE	158VAL	161PRO	205LEU	209VAL
OR2Y1	1-Decanol	-6.1	73PHE	105LEU	202ARG	205VAL	206VAL	250PHE	258TYR	277TYR				155ASN	159GLN
OR5M8	1-Decanol	-6.1	103PHE	104ILE	158GLU	202ALA	206LEU	258TYR						198MET	202ALA
OR6C3	1-Decanol	-6.1	102ILE	178TYR	200ALA	203THR	204LEU	256TYR						152THR
OR11H4	1-Decanol	-6	114PHE	115PHE	217LEU	261PHE	265VAL	269TYR	288TYR					166TYR	213SER
OR1A2	1-Decanol	-6	105ILE	108ALA	203VAL	206PHE	258TYR							178TYR	276TYR
OR5H14	1-Decanol	-6	101LEU	104PHE	105ALA	108VAL	159HIS	181ILE	203ALA	207GLN	255LEU	259TYR
OR5M1	1-Decanol	-6	105ILE	108VAL	109ILE	112PHE	203ALA	207LEU	255LEU	259TYR				159GLN	195LYS
OR6V1	1-Decanol	-6	99PHE	103PHE	157THR	179ASN	197ASP	200MET	201ALA	253THR	257TYR
OR2D3	Citronellol	-6.8	89PHE	120PHE	121LEU	222ILE	223LEU	275TYR	294TYR
OR6C3	Citronellol	-6.7	106VAL	109PHE	178TYR	200ALA	204LEU	256TYR
OR1A1	Citronellol	-6.6	73PHE	206PHE	254VAL	258TYR								276TYR
OR2C1	Citronellol	-6.6	73PHE	104PHE	107LEU	251PHE	255ALA	259TYR	278TYR
OR2L5	Citronellol	-6.6	205PHE	206LEU	254PHE	258TYR								158HIS	202SER
OR6S1	Citronellol	-6.6	103PHE	107PHE	158VAL	205LEU	206ALA	209VAL						107PHE
OR2D3	Furan, 2-pentyl-	-6.4	89PHE	120PHE	121LEU	222ILE	223LEU	267PHE	275TYR	294TYR								275TYR
OR5H14	Furan, 2-pentyl-	-6.3	101LEU	105ALA	108VAL	181ILE	207GLN	255LEU	259TYR
OR6C3	Furan, 2-pentyl-	-6.3	102ILE	109PHE	178TYR	204LEU	256TYR											256TYR
OR6S1	Furan, 2-pentyl-	-6.3	107PHE	111ALA	158VAL	205LEU	206ALA	209VAL	210ILE	262TYR
OR12D3	Furan, 2-pentyl-	-6.2	102PHE	201THR	204ILE	251TYR	254VAL	258TYR	277TYR
OR2I1P	Furan, 2-pentyl-	-6.2	73PHE	105LEU	204ARG	207ILE	208LEU	252PHE	256ALA	260TYR	279TYR							260TYR
OR2T35	Furan, 2-pentyl-	-6.2	105LEU	112PHE	178PHE	251PHE	255ALA	258THR	278TYR
OR2Y1	Furan, 2-pentyl-	-6.2	73PHE	104TYR	202ARG	206VAL	250PHE	254ALA	258TYR									258TYR
OR5M1	Furan, 2-pentyl-	-6.2	108VAL	109ILE	112PHE	159GLN	203ALA	207LEU	259TYR
OR11H4	Hexyl propionate	-6.4	114PHE	115PHE	217LEU	261PHE	265VAL	269TYR	288TYR
OR2L5	Hexyl propionate	-6.3	103PHE	107ALA	205PHE	206LEU	254PHE	258TYR						154ASN				158HIS
OR2L13	Hexyl propionate	-6.1	104LEU	107ALA	198VAL	202THR	206LEU	254PHE	258TYR					154ASN
OR2Y1	Hexyl propionate	-6.1	73PHE	105LEU	202ARG	206VAL	250PHE	258TYR	277TYR					155ASN
OR2L5	Nonanoic acid, methyl ester	-6.6	205PHE	254PHE	258TYR									154ASN							158HIS
OR2L2	Nonanoic acid, methyl ester	-6.5	104LEU	107ALA	206LEU	254PHE	258TYR							154ASN							158HIS
OR2L13	Nonanoic acid, methyl ester	-6.4	104LEU	205PHE	206LEU	254PHE	258TYR							154ASN							158HIS
OR9G1	Nonanoic acid, methyl ester	-6.4	107ALA	108TYR	180LEU	206VAL	254ILE	258TYR	277TYR
OR1A1	Nonanoic acid, methyl ester	-6.3	73PHE	203VAL	206PHE	258TYR	276TYR							109ASN	155ASN						159HIS
OR2G2	Nonanoic acid, methyl ester	-6.3	209PHE	210LEU	258ILE	262TYR	281TYR							162GLN							108HIS
OR10H3	2-Formyl-5-methylthiophene	-5.7	74PHE	284THR										112HIS				74PHE	112HIS
OR12D3	2-Formyl-5-methylthiophene	-5.6	153TYR	201THR	204ILE	250PHE	251TYR	254VAL
OR2I1P	2-Formyl-5-methylthiophene	-5.6	208LEU	252PHE	256ALA	279TYR								155ASN				260TYR
OR11H4	2-Formyl-5-methylthiophene	-5.5	114PHE	115PHE	265VAL
OR2G2	2-Formyl-5-methylthiophene	-5.5	210LEU	262TYR										108HIS	162GLN
OR1A2	trans-2-dodecenal	-6.8	105ILE	108ALA	181ILE	206PHE	254THR	258TYR	276TYR					178TYR	276TYR
OR2D3	trans-2-dodecenal	-6.8	89PHE	120PHE	222ILE	223LEU	267PHE	275TYR	294TYR
OR6C3	trans-2-dodecenal	-6.8	102ILE	109PHE	178TYR	256TYR								256TYR
OR6S1	trans-2-dodecenal	-6.8	103PHE	107PHE	111ALA	114PHE	158VAL	161PRO	205LEU	206ALA	210ILE	262TYR
OR1M1	trans-2-dodecenal	-6.6	73LEU	104PHE	109ILE	203ALA	206VAL	259TYR	278TYR					159HIS
OR2B3	trans-2-dodecenal	-6.6	73TYR	104PHE	207LEU	251PHE	255ALA	259TYR	78TYR					159GLN
OR10K1	trans-2-dodecenal	-6.5	73TYR	104PHE	111HIS	255ALA	259TYR	278TYR	282THR	283PRO
OR10Q1	trans-2-dodecenal	-6.5	108PHE	109VAL	211VAL	212LEU	264TYR	283TYR						256GLN
OR2A1	trans-2-dodecenal	-6.5	105ILE	108ALA	203VAL	206PHE	258TYR							178TYR	276TYR
OR2T35	trans-2-dodecenal	-6.5	105LEU	108ILE	112PHE	178PHE	180GLU	251PHE	255ALA	258THR	278TYR			181ILE
OR5L2	trans-2-dodecenal	-6.5	104PHE	109VAL	112VAL	199LEU	203ALA	206ASN	255ILE	259TYR	278TYR			159HIS
OR5M8	trans-2-dodecenal	-6.5	103PHE	104ILE	107VAL	111ILE	158GLU	202ALA	206LEU	254LEU	258TYR
OR6M1	trans-2-dodecenal	-6.5	103PHE	110PHE	154VAL	157PRO	199LEU	203VAL	204ILE	256TYR
OR9G1	trans-2-dodecenal	-6.5	107ALA	108TYR	180LEU	202LEU	206VAL	254ILE	258TYR	277TYR
OR6M1	cis-3-Hexenyl isovalerate	-7.1	102TYR	103PHE	110PHE	154VAL	157PRO	178ILE	196ASN	204ILE	56TYR
OR2L5	cis-3-Hexenyl isovalerate	-7	103PHE	107ALA	198VAL	205PHE	206LEU	254PHE	258TYR												158HIS
OR2T35	cis-3-Hexenyl isovalerate	-6.9	102ILE	105LEU	108ILE	178PHE	180GLU	181ILE	251PHE	278TYR				259ASN
OR6S1	cis-3-Hexenyl isovalerate	-6.9	103PHE	107PHE	114PHE	158VAL	161PRO	205LEU	206ALA	262TYR				210ILE
OR5L1	benzyl thiocyanate	-6.5	101PHE	104PHE	108VAL	199LEU								159HIS				259TYR
OR2L5	benzyl thiocyanate	-6.4	107ALA	205PHE	206LEU	254PHE								158HIS				258TYR
OR1A1	benzyl thiocyanate	-6.3	203VAL	206PHE	254VAL									276TYR				258TYR
OR2I1P	benzyl thiocyanate	-6.3	73PHE	252PHE	256ALA	279TYR								155ASN	159GLN			260TYR
OR2T4	benzyl thiocyanate	-6.3	137VAL	213VAL	231MET	291TYR												191PHE
OR5D14	benzyl thiocyanate	-6.3	110VAL	201LEU	205ALA	257ILE												261TYR
OR9G1	benzyl thiocyanate	-6.3	108TYR	180LEU	202LEU	206VAL	254ILE											258TYR
OR12D3	2-Ethyl-3-methylpyrazine	-6	102PHE	254VAL	258TYR
OR12D2	2-Ethyl-3-methylpyrazine	-5.9	254VAL	258TYR	277TYR
OR2C1	2-Ethyl-3-methylpyrazine	-5.9	73PHE	104PHE	251PHE	278TYR												73PHE
OR2L3	2-Ethyl-3-methylpyrazine	-5.8	254PHE	258TYR
OR2L8	2-Ethyl-3-methylpyrazine	-5.8	202ALA	205PHE	206LEU	254PHE	258TYR							154ASN
OR2D3	α-phellandrene	-7.8	89PHE	120PHE	121LEU	223LEU	275TYR	194TYR
OR6C3	α-phellandrene	-7.5	102ILE	152THR	153ILE	156PRO	178TYR	200ALA	256TYR
OR1D2	α-phellandrene	-7.4	207PHE	252TYR	255LEU	259TYR
OR2Y1	(Z)-2-Decenal	-6.6	73PHE	105LEU	202ARG	205VAL	206VAL	250PHE	258TYR	277TYR				155ASN	159GLN
OR5H14	(Z)-2-Decenal	-6.4	101LEU	104PHE	105ALA	159HIS	181ILE	203ALA	207GLN	255LEU	259TYR
OR5M8	(Z)-2-Decenal	-6.4	103PHE	104ILE	107VAL	158GLU	201VAL	202ALA	206LEU	258TYR
OR2D3	(Z)-2-Decenal	-6.3	120PHE	222ILE	223LEU	267PHE	275TYR	294TYR
OR2L2	(Z)-2-Decenal	-6.3	104LEU	107ALA	108VAL	205PHE	206LEU	254PHE	258TYR
OR2L5	(Z)-2-Decenal	-6.3	104LEU	107ALA	108VAL	205PHE	206LEU	254PHE	258TYR
OR2T35	(Z)-2-Decenal	-6.3	105LEU	108ILE	178PHE	180GLU	251PHE	255ALA	278TYR					181ILE
OR6C3	(Z)-2-Decenal	-6.3	102ILE	153ILE	156PRO	178TYR	256TYR
OR6S1	(Z)-2-Decenal	-6.3	103PHE	107PHE	111ALA	158VAL	161PRO	202ASP	205LEU	206ALA	209VAL
OR1A2	2-Nonenal	-6.1	105ILE	108ALA	181ILE	206PHE	254THR	258TYR	276TYR					178TYR	276TYR
OR2A1	2-Nonenal	-6.1	105ILE	108ALA	181ILE	206PHE	254THR	258TYR	276TYR					178TYR	276TYR
OR6C3	2-Nonenal	-6.1	106VAL	153ILE	156PRO	178TYR	256TYR
OR2AJ1	2-Nonenal	-6	199VAL	203ALA	206PHE	255PHE
OR2D3	2-Nonenal	-6	120PHE	121LEU	267PHE	275TYR	294TYR
OR2L2	2-Nonenal	-6	104LEU	107ALA	206LEU	254PHE	258TYR							154ASN	158HIS
OR2L5	2-Nonenal	-6	103PHE	107ALA	205PHE	206LEU	254PHE	258TYR						158HIS
OR2Y1	2-Nonenal	-6	73PHE	104TYR	205VAL	206VAL	250PHE	254ALA	258TYR	277TYR				155ASN	159GLN
OR5M1	2-Nonenal	-6	105ILE	108VAL	109ILE	112PHE	203ALA	207LEU	259TYR					203ALA
OR5M8	2-Nonenal	-6	104ILE	202ALA	206LEU	258TYR
OR2C1	2-Nonenal	-5.9	73PHE	104PHE	107LEU	251PHE	259TYR	278TYR
OR2I1P	2-Nonenal	-5.9	73PHE	105LEU	204ARG	207ILE	208LEU	252PHE	256ALA	260TYR	279TYR
OR2L13	2-Nonenal	-5.9	107ALA	202THR	205PHE	206LEU	254PHE	258TYR						154ASN	158HIS	202THR
OR2L8	2-Nonenal	-5.9	104LEU	205PHE	206LEU	254PHE	258TYR							154ASN	201SER
OR8D1	2-Nonenal	-5.9	105VAL	108VAL	203ALA	251PHE	252PHE	255ILE	259TYR					206ASN
OR6C3	(E)-citral	-7	102ILE	109PHE	178TYR	204LEU	256TYR
OR10K1	(E)-citral	-6.9	73TYR	104PHE	111HIS	259TYR	278TYR	283PRO
OR2C1	(E)-citral	-6.9	73PHE	104PHE	107LEU	251PHE	278TYR
OR2L5	(E)-citral	-6.9	103PHE	206LEU	254PHE	258TYR								158HIS
OR6S1	(E)-citral	-6.9	107PHE	158VAL	161PRO	205LEU	262TYR
OR1A1	(E)-citral	-6.8	206PHE	258TYR	276TYR									276TYR
OR2D3	(E)-citral	-6.8	89PHE	120PHE	223LEU	267PHE	275TYR	294TYR
OR6C3	Myrcene	-7.2	102ILE	106VAL	109PHE	153ILE	178TYR	179PHE	200ALA	204LEU	256TYR
OR2D3	Myrcene	-6.8	89PHE	120PHE	121LEU	222ILE	223LEU	267PHE	275TYR	294TYR
OR2C1	Myrcene	-6.7	73PHE	104PHE	251PHE	278TYR	283PRO
OR6S1	Myrcene	-6.7	103PHE	107PHE	114PHE	158VAL	161PRO	205LEU	206ALA	210ILE	262TYR
OR10H3	(E)-2-Pentenal-M	-4.8	74PHE	112HIS										112HIS
OR10W1	(E)-2-Pentenal-M	-4.7	61GLU	64TYR	102ASP									242GLN
OR11H6	(E)-2-Pentenal-M	-4.7	91TYR	122PHE	123PHE	273LEU	296TYR
OR2L8	(E)-2-Pentenal-M	-4.7	202ALA	206LEU	254PHE	258TYR								154ASN
OR51F1	(E)-2-Pentenal-M	-4.7	113LEU	187TYR	189TYR	267LEU	286ALA	289TYR	290LEU
OR10K1	(E)-2-Pentenal-M	-4.6	73TYR	283PRO
OR12D3	(E)-2-Pentenal-M	-4.6	102PHE	250PHE	254VAL	258TYR	277TYR
OR2T29	methyl acetate-D	-3.9	255PHE	258ALA	282TYR									77TYR
OR10H3	methyl acetate-D	-3.8	71GLU	74PHE																	112HIS
OR2T27	methyl acetate-D	-3.8	251PHE	254ALA	255ALA	278TYR
OR2T7	methyl acetate-D	-3.8	242PHE	245ALA	246ALA	269TYR
OR5D14	methyl acetate-D	-3.8	110VAL	280TYR
OR9A4	methyl acetate-D	-3.8	105LEU	259TYR																	181ARG
OR11H6	Acetic acid ethyl ester-D	-4.3	91TYR	122PHE	123PHE	273LEU
OR2L5	Acetic acid ethyl ester-D	-4.3	205PHE	258TYR										154ASN
OR10H3	Acetic acid ethyl ester-D	-4.2	74PHE	112HIS	284THR	285PRO															112HIS
OR12D2	Acetic acid ethyl ester-D	-4.2	102PHE	250PHE	254VAL									107SER							103HIS	153HIS
OR12D3	Acetic acid ethyl ester-D	-4.2	102PHE	251TYR	254VAL	258TYR	277TYR
OR2G2	Acetic acid ethyl ester-D	-4.2	205ALA	209PHE	210LEU	258ILE	262TYR							162GLN							108HIS
OR2I1P	Acetic acid ethyl ester-D	-4.2	252PHE	260TYR	279TYR
OR2L8	Acetic acid ethyl ester-D	-4.2	202ALA	205PHE	206LEU	254PHE	258TYR							154ASN
OR2T27	Acetic acid ethyl ester-D	-4.2	108ALA	112PHE	254ALA	255ALA	259TYR	278TYR
OR4D10	Acetic acid ethyl ester-D	-4.2	66LEU	73PHE	111ASP	115LEU	280PRO							283ASN							250HIS
OR51F1	Acetic acid ethyl ester-D	-4.2	113LEU	286ALA	289TYR																114HIS
OR9A4	Acetic acid ethyl ester-D	-4.2	105LEU	206VAL	259TYR																181ARG
OR10H3	(Z)-2-Methylpent-2-enal	-5.6	71GLU	74PHE	284THR	285PRO								112HIS
OR51F1	(Z)-2-Methylpent-2-enal	-5.4	113LEU	189TYR	267LEU	286ALA	289TYR	290LEU
OR2L8	(Z)-2-Methylpent-2-enal	-5.3	202ALA	205PHE	206LEU	254PHE	258TYR							154ASN
OR5M8	(Z)-2-Methylpent-2-enal	-5.3	103PHE	107VAL	202ALA	206LEU	254LEU	258TYR
OR10W1	(Z)-2-Methylpent-2-enal	-5.2	60ILE	61GLU	64TYR									242GLN
OR11H6	(Z)-2-Methylpent-2-enal	-5.2	122PHE	123PHE	273LEU	277TYR	296TYR
OR12D3	(Z)-2-Methylpent-2-enal	-5.2	102PHE	250PHE	251TYR	254VAL	258TYR	277TYR
OR2C1	(Z)-2-Methylpent-2-enal	-5.2	69LEU	73PHE	104PHE	107LEU
OR2I1P	(Z)-2-Methylpent-2-enal	-5.2	204ARG	207ILE	208LEU	260TYR
OR5M1	(Z)-2-Methylpent-2-enal	-5.2	104PHE	105ILE	108VAL	112PHE	207LEU	259TYR
OR2T29	2-Propanol-M	-3.7	255PHE	258ALA	263TYR	282TYR								108TYR
OR2T27	2-Propanol-M	-3.6	112PHE	251PHE	255ALA	259TYR	278TYR
OR2T7	2-Propanol-M	-3.6	103PHE	242PHE	250TYR	269TYR
OR11H4	2-Propanol-M	-3.5	114PHE	115PHE	261PHE	265VAL	269TYR							83TYR	114PHE	118GLY
OR12D2	2-Propanol-M	-3.5	102PHE	201THR	258TYR									103HIS	107SER
OR6T1	2-Propanol-M	-3.5	100GLN	104TYR	105PHE	177PHE	178PHE							101SER
OR11H4	1-Octen-3-one	-6	114PHE	115PHE	261PHE	265VAL	269TYR	288TYR
OR2H2	1-Octen-3-one	-5.8	197VAL	200ALA	205LEU	249PHE	253VAL	257TYR
OR2I1P	1-Octen-3-one	-5.8	73PHE	204ARG	207ILE	208LEU	252PHE	256ALA	260TYR	279TYR
OR2T35	1-Octen-3-one	-5.8	105LEU	108ILE	178PHE	251PHE	255ALA	278TYR						259ASN
OR1A1	1-Octen-3-one	-5.7	105ILE	181ILE	203VAL	206PHE	254VAL	258TYR						155ASN	159HIS
OR2AJ1	1-Octen-3-one	-5.7	106LEU	207PHE	208VAL	260TYR
OR2L13	1-Octen-3-one	-5.7	104LEU	107ALA	202THR	205PHE	206LEU	254PHE	258TYR
OR2L8	1-Octen-3-one	-5.7	103PHE	104LEU	202ALA	205PHE	254PHE	258TYR						154ASN	158HIS
OR2Y1	1-Octen-3-one	-5.7	73PHE	250PHE	258TYR	277TYR
OR8D1	1-Octen-3-one	-5.7	104PHE	108VAL	251PHE	252PHE	255ILE	259TYR						207THR
OR10H3	2-methyl-2-propenal-M	-4.6	71GLU	74PHE										112HIS
OR2T27	2-methyl-2-propenal-M	-4.5	251PHE	254ALA	259TYR	278TYR
OR2T29	2-methyl-2-propenal-M	-4.5	255PHE	258ALA	259ALA	263TYR	282TYR							77TYR
OR2T7	2-methyl-2-propenal-M	-4.5	242PHE	245ALA	250TYR	269TYR								64TYR
OR51F1	2-methyl-2-propenal-M	-4.3	113LEU	189TYR	289TYR	290LEU
OR10K1	2-methyl-2-propenal-M	-4.2	70GLU	73TYR	111HIS	283PRO
OR2I1P	2-methyl-2-propenal-M	-4.2	207ILE	208LEU	260TYR
OR11H4	1-nonanal-D	-6	114PHE	115PHE	217LEU	261PHE	265VAL	269TYR	288TYR					166TYR
OR5H14	1-nonanal-D	-6	101LEU	104PHE	105ALA	181ILE	203ALA	207GLN	255LEU	259TYR
OR2L2	1-nonanal-D	-5.9	104LEU	107ALA	108VAL	205PHE	206LEU	254PHE	258TYR					158HIS
OR2Y1	1-nonanal-D	-5.9	104TYR	105LEU	202ARG	250PHE	258TYR	277TYR						155ASN	159GLN
OR6S1	1-nonanal-D	-5.9	103PHE	107PHE	111ALA	158VAL	161PRO	202ASP	205LEU	206ALA	209VAL
OR1A2	1-nonanal-D	-5.8	105ILE	108ALA	181ILE	206PHE	254THR	258TYR	276TYR					178TYR	276TYR
OR2A1	1-nonanal-D	-5.8	105ILE	108ALA	203VAL	206PHE	258TYR							178TYR	276TYR
OR2AJ1	1-nonanal-D	-5.8	199VAL	203ALA	206PHE	255PHE	259TYR
OR2L5	1-nonanal-D	-5.8	103PHE	104MET	205PHE	206LEU	254PHE	258TYR						154ASN
OR2L8	1-nonanal-D	-5.8	103PHE	202ALA	205PHE	206LEU	254PHE	258TYR						154ASN	158HIS
OR5M8	1-nonanal-D	-5.8	104ILE	107VAL	202ALA	206LEU	254LEU	258TYR
OR4D11	1-Propanol	-3.6	73PHE	111ASP										250HIS	283ASN
OR10H3	1-Propanol	-3.5	74PHE	112HIS										70SER	112HIS
OR11H4	1-Propanol	-3.5	114PHE	115PHE	269TYR	288TYR								115PHE
OR2H2	1-Propanol	-3.5	205LEU	257TYR
OR4D6	1-Propanol	-3.5	73PHE											66LYS	283ASN
OR10H3	n-Pentanal-M	-4.7	74PHE	112HIS	284THR	285PRO								112HIS
OR11H6	n-Pentanal-M	-4.6	122PHE	123PHE	273LEU	277TYR	296TYR
OR10K1	n-Pentanal-M	-4.5	73TYR	111HIS	283PRO									70GLU	251HIS	286ASN
OR10W1	n-Pentanal-M	-4.5	60ILE	61GLU	64TYR	102ASP	273THR	274PRO						242GLN
OR11H4	n-Pentanal-M	-4.5	114PHE	115PHE	261PHE	265VAL	288TYR
OR2H2	n-Pentanal-M	-4.5	204ILE	205LEU	253VAL	257TYR
OR2L2	n-Pentanal-M	-4.5	206LEU	254PHE	258TYR
OR2T7	Ethyl 2-methy lpropionate	-5.5	95TYR	99ALA	242PHE	245ALA	246ALA	269TYR
OR11H1	Ethyl 2-methy lpropionate	-5.3	119PHE	120PHE	171PHE	221VAL	222ILE	274TYR	293TYR					124THR
OR11H4	Ethyl 2-methy lpropionate	-5.3	216VAL	217LEU	265VAL	269TYR	288TYR
OR2I1P	Ethyl 2-methy lpropionate	-5.3	73PHE	207ILE	208LEU	260TYR								155ASN
OR2T27	Ethyl 2-methy lpropionate	-5.3	108ALA	251PHE	254ALA	255ALA	278TYR
OR6N2	Ethyl 2-methy lpropionate	-5.2	104PHE	109ALA	206ILE	251PHE	255ILE	259TYR													105HIS
OR12D3	2,6-Dimethyl-3-ethylpyrazine	-6.8	102PHE	201THR	204ILE	250PHE	254VAL	258TYR	277TYR
OR11H4	2,6-Dimethyl-3-ethylpyrazine	-6.3	114PHE	115PHE	216VAL	217LEU	261PHE	265VAL	269TYR	288TYR
OR11H2	2,6-Dimethyl-3-ethylpyrazine	-6.2	88TYR	119PHE	120PHE	171PHE	270LEU	293TYR
OR2D3	2,6-Dimethyl-3-ethylpyrazine	-6.2	120PHE	121LEU	267PHE	275TYR	294TYR											275TYR
OR5L2	2,6-Dimethyl-3-ethylpyrazine	-6.2	101PHE	104PHE	109VAL	112VAL	199LEU	255ILE	259TYR									259TYR
OR10W1	1-Penten-3-one-D	-4.7	60ILE	61GLU	64TYR	102ASP	274PRO							242GLN
OR11H4	1-Penten-3-one-D	-4.6	114PHE	115PHE	265VAL	269TYR
OR2AK2	1-Penten-3-one-D	-4.6	119PHE	266PHE	274TYR	293TYR								269THR
OR2H2	1-Penten-3-one-D	-4.6	153GLU	200ALA	204ILE	205LEU	253VAL	257TYR
OR2T27	1-Penten-3-one-D	-4.6	108ALA	112PHE	251PHE	255ALA	278TYR
OR2T35	1-Penten-3-one-D	-4.6	251PHE	255ALA	278TYR									259ASN
OR5M8	1-Penten-3-one-D	-4.6	103PHE	104ILE	107VAL	202ALA	206LEU	254LEU	258TYR

## Sheet: Table S6
Table S6 The molecular docking binding energy and interaction amino acids of odor molecules and olfactory receptors with significant differences in volatile components in lemon peel of different varieties
receptor	ligand	binding energy	Hydrophobic Interactions										Hydrogen Bonds						π-Stacking			Salt Bridges			π-Cation Interactions
OR52N4	alpha-irone	-8.4	209TRP	213ILE	258PHE	261PHE	283TYR
OR10H5	alpha-irone	-8.1	73TYR	105PHE	109PHE	111HIS	208LEU	256ALA	279TYR				252HIS
OR5A2	alpha-irone	-8	110LEU	252PHE	257PHE	260TYR	279TYR						74TYR
OR2I1P	D-carvone	-7.7	73PHE	204ARG	207ILE	208LEU	252PHE	256ALA	260TYR	279TYR
OR12D3	D-carvone	-7.5	71TYR	102PHE	153TYR	201THR	204ILE	250PHE	254VAL	258TYR	277TYR
OR1D2	D-carvone	-7.5	199LEU	207PHE	252TYR	255LEU	259TYR
OR5D14	D-carvone	-7.4	103TYR	110VAL	180PHE	182GLU	205ALA	257ILE	261TYR				183TYR
OR5L2	D-carvone	-7.4	101PHE	104PHE	109VAL	112VAL	199LEU	206ASN	255ILE	259TYR
OR5M8	D-carvone	-7.4	104ILE	107VAL	202ALA	206LEU	254LEU	258TYR
OR8B12	D-carvone	-7.4	107VAL	108VAL	206VAL	250PHE	251PHE	258TYR	277TYR				111SER
OR11H4	exyl 2-methylbutanoate	-6.9	114PHE	115PHE	216VAL	217LEU	261PHE	265VAL	269TYR	288TYR
OR10K1	exyl 2-methylbutanoate	-6.7	70GLU	73TYR	104PHE	111HIS	255ALA	258ILE	259TYR	278TYR			70GLU	286ASN								111HIS	251HIS
OR10Q1	exyl 2-methylbutanoate	-6.7	108PHE	109VAL	163LEU	204LEU	212LEU	264TYR	283TYR
OR2T7	exyl 2-methylbutanoate	-6.7	103PHE	198LEU	242PHE	245ALA	246ALA	250TYR	269TYR				64TYR
OR6C3	exyl 2-methylbutanoate	-6.7	109PHE	178TYR	179PHE	200ALA	204LEU	256TYR					203THR
OR1M1	exyl 2-methylbutanoate	-6.6	73LEU	181LEU	199ILE	203ALA	206VAL	251PHE	255THR	259TYR	278TYR
OR6M1	exyl 2-methylbutanoate	-6.6	103PHE	110PHE	178ILE	196ASN	204ILE	256TYR
OR6S1	exyl 2-methylbutanoate	-6.6	103PHE	107PHE	114PHE	158VAL	161PRO	206ALA	209VAL	210ILE	262TYR
OR10H3	(-)-Perillaldehyde	-7.6	71GLU	74PHE	112HIS	284THR	285PRO						112HIS
OR2D3	(-)-Perillaldehyde	-7.6	89PHE	120PHE	121LEU	223LEU	267PHE	275TYR	294TYR
OR6C3	(-)-Perillaldehyde	-7.3	102ILE	200ALA	204LEU	256TYR
OR10J1	(-)-Perillaldehyde	-7.2	115PHE	120ILE	212ILE	216VAL	217LEU	269TYR					84TYR
OR1D2	(-)-Perillaldehyde	-7.2	207PHE	252TYR	255LEU	259TYR							155TYR
OR12D3	2-Ethyl-3-methylpyrazine	-6	102PHE	254VAL	258TYYR
OR12D2	2-Ethyl-3-methylpyrazine	-5.9	254VAL	258TYR	277TYR
OR2C1	2-Ethyl-3-methylpyrazine	-5.9	73PHE	104PHE	251PHE	278TYR													73PHE
OR2L3	2-Ethyl-3-methylpyrazine	-5.8	254PHE	258TYR
OR2L8	2-Ethyl-3-methylpyrazine	-5.8	202ALA	205PHE	206LEU	254PHE	258TYR						154ASN
OR2T4	1,2,4,5-Tetramethylbenzene	-7.8	136TYR	140ALA	144PHE	191PHE	213VAL	231MET	291TYR										291TYR
OR10Q1	1,2,4,5-Tetramethylbenzene	-7.5	108PHE	109VAL	212LEU	264TYR													264TYR
OR1A1	1,2,4,5-Tetramethylbenzene	-7.5	105ILE	206PHE	258TYR														258TYR
OR5L2	1,2,4,5-Tetramethylbenzene	-7.5	101PHE	104PHE	203ALA	255ILE	259TYR												259TYR
OR1A2	1,2,4,5-Tetramethylbenzene	-7.4	108ALA	203VAL	206PHE	254THR													206PHE	258TYR
OR1Q1	1,2,4,5-Tetramethylbenzene	-7.4	104PHE	199ILE	207ILE	255LEU	259TYR												259TYR
OR2A1	1,2,4,5-Tetramethylbenzene	-7.4	108ALA	203VAL	206PHE	254THR													206PHE	258TYR
OR2G2	6-Amyl-2-pyrone	-7.3	76PHE	209PHE	210LEU	258ILE	262TYR	281TYR					162GLN									108HIS
OR5H14	6-Amyl-2-pyrone	-7.3	104PHE	105ALA	181ILE	199VAL	203ALA	207GLN	255LEU	259TYR												155HIS
OR6C3	6-Amyl-2-pyrone	-7.3	102ILE	109PHE	153ILE	178TYR	256TYR															256TYR
OR6S1	6-Amyl-2-pyrone	-7.3	103PHE	107PHE	114PHE	158VAL	161PRO	205LEU	209VAL
OR8D1	6-Amyl-2-pyrone	-7.3	104PHE	105VAL	109VAL	252PHE	255ILE	259TYR														159HIS
OR1A1	6-Amyl-2-pyrone	-7.2	73PHE	203VAL	206PHE	258TYR							109ASN	155ASN								206PHE
OR2L5	6-Amyl-2-pyrone	-7.2	103PHE	107ALA	198VAL	206LEU	254PHE	258TYR					154ASN									158HIS
OR10K1	6-Amyl-2-pyrone	-7.1	73TYR	104PHE	107PHE	111HIS	278TYR															251HIS
OR2C1	6-Amyl-2-pyrone	-7.1	73PHE	104PHE	251PHE	255ALA	278TYR	283PRO											73PHE
OR2D3	6-Amyl-2-pyrone	-7.1	120PHE	222ILE	223LEU	267PHE	275TYR	294TYR											294TYR
OR2C1	Maple lactone pyrazine	-6.9	73PHE	104PHE	278TYR	283PRO													73PHE
OR10Q1	Maple lactone pyrazine	-6.7	109VAL	163LEU	186VAL	204LEU	207VAL	211VAL	264TYR
OR12D3	Maple lactone pyrazine	-6.6	153TYR	201THR	204ILE	251TYR	254VAL
OR2H2	Maple lactone pyrazine	-6.6	153GLU	200ALA	204ILE	205LEU	253VAL	257TYR					107THR
OR2L5	Maple lactone pyrazine	-6.6	205PHE	206LEU	254PHE	258TYR
OR2T4	Maple lactone pyrazine	-6.6	137VAL	191PHE	213VAL	231MET	291TYR												291TYR
OR2L8	3-hydroxy-4-methyl-5-ethyl-2-furanone	-6.7	202ALA	206LEU	254PHE	258TYR							154ASN
OR5F1	3-hydroxy-4-methyl-5-ethyl-2-furanone	-6.6	105ILE	108ALA	259TYR								155ASN	159ASN	199SER	203ALA	206ASN
OR2L5	3-hydroxy-4-methyl-5-ethyl-2-furanone	-6.5	198VAL	258TYR									154ASN	202SER
OR5M8	2-Furanmethanethiol,5-methyl	-5.3	103PHE	104ILE	202ALA	258TYR													258TYR						108HIS
OR10K1	2-Furanmethanethiol,5-methyl	-5.2	70GLU	73TYR	107PHE	283PRO													73TYR						111HIS
OR11H4	2-Furanmethanethiol,5-methyl	-5.2	114PHE	115PHE	261PHE	265VAL
OR5M1	2-Furanmethanethiol,5-methyl	-5.2	105ILE	108VAL	112PHE	203ALA	259TYR												259TYR
OR12D3	2-Furanmethanethiol,5-methyl	-5.1	201THR	204ILE
OR2I1P	2-Furanmethanethiol,5-methyl	-5.1	105LEU	204ARG	207ILE	208LEU	260TYR												260TYR
OR2L5	2-Furanmethanethiol,5-methyl	-5.1	103PHE	107ALA	254OHE	258TYR
OR4A5	2-Furanmethanethiol,5-methyl	-5.1	247PHE
OR2Y1	(Z)-2-Decenal	-6.5	73PHE	105LEU	202ARG	205VAL	206VAL	250PHE	254ALA	258TYR	277TYR		155ASN	159GLN
OR5H14	(Z)-2-Decenal	-6.4	101LEU	104PHE	105ALA	159HIS	181ILE	203ALA	207GLN	255LEU	259TYR
OR5M8	(Z)-2-Decenal	-6.4	103PHE	104ILE	107VAL	158GLU	201VAL	202ALA	206LEU	258TYR
OR6C3	(Z)-2-Decenal	-6.4	102ILE	109PHE	153ILE	178TYR	203THR	204LEU	256TYR
OR6S1	(Z)-2-Decenal	-6.4	103PHE	107PHE	111ALA	158VAL	161PRO	202ASP	205LEU	206ALA	209VAL
OR11H4	(Z)-2-Decenal	-6.3	114PHE	115PHE	217LEU	261PHE	265VAL	269TYR	288TYR				166TYR
OR1A2	(Z)-2-Decenal	-6.3	105ILE	108ALA	181ILE	206PHE	254THR	258TYR	276TYR				178TYR	276TYR
OR2A1	(Z)-2-Decenal	-6.3	105ILE	108ALA	206PHE	254THR	258TYR	276TYR					178TYR	276TYR
OR2D3	(Z)-2-Decenal	-6.3	120PHE	222ILE	223LEU	267PHE	275TYR	294TYR
OR2L2	(Z)-2-Decenal	-6.3	104LEU	107ALA	108VAL	205PHE	206LEU	254PHE	258TYR
OR2L5	(Z)-2-Decenal	-6.3	103PHE	107ALA	205PHE	206LEU	254PHE	258TYR					154ASN
OR12D3	Phenol,2-nitro	-6.7	102PHE	250PHE	254VAL								103HIS	107SER	153TYR
OR5F1	Phenol,2-nitro	-6.7	105ILE	259TYR									159ASN	203ALA
OR9A4	Phenol,2-nitro	-6.7	112PHE	203ALA	207LEU	259TYR							109THR	156GLN
OR11H6	Phenol,2-nitro	-6.6	123PHE	273LEU	277TYR	296TYR							221ASN						122PHE
OR2I1P	Phenol,2-nitro	-6.6	73PHE	252PHE	256ALA	279TYR													260TYR
OR2L5	Phenol,2-nitro	-6.6	103PHE	107ALA	254PHE	258TYR
OR11H4	Phenol,2-nitro	-6.5	115PHE	261PHE	265VAL								119THR
OR1A2	Phenol,2-nitro	-6.5	108ALA	254THR	258TYR	276TYR													206PHE
OR2A1	Phenol,2-nitro	-6.5	108ALA	254THR	258TYR	276TYR													206PHE
OR2T4	Phenol,2-nitro	-6.5	137VAL	231MET	291TYR														191PHE
OR12D3	2-Acetylthiophene	-5.7	102PHE	250PHE	251TYR	254VAL	258TYR
OR2I1P	2-Acetylthiophene	-5.6	207ILE	208LEU	252PHE	260TYR	279TYR												260TYR
OR11H4	2-Acetylthiophene	-5.5	269TYR	288TYR
OR2H2	2-Acetylthiophene	-5.5	205LEU	253VAL															257TYR
OR2L8	2-Acetylthiophene	-5.5	103PHE	104LEU	202ALA	254PHE							154ASN						258TYR
OR1A2	β-Ionone	-8.3	73PHE	104MET	181ILE	203VAL	206PHE	258TYR	276TYR				180ASP
OR2A1	β-Ionone	-8.3	73PHE	104MET	181ILE	203VAL	206PHE	258TYR	276TYR				180ASP
OR1D2	β-Ionone	-8.2	207PHE	208LEU	255LEU	259TYR							182TYR
OR5A2	β-Ionone	-8	252PHE	253TYR	257PHE	260TYR
OR5M10	β-Ionone	-8	105ILE	108VAL	109ILE	159GLN	202VAL	203ALA	259TYR				181ASP
OR5M1	β-Ionone	-8	104PHE	105ILE	108VAL	109ILE	159GLN	202VAL	259TYR				181ASP	259TYR
OR11H2	2-Methoxy-3-methylpyrazine	-5.4	88TYR	119PHE	120PHE								88TYR
OR12D2	2-Methoxy-3-methylpyrazine	-5.4	250PHE	254VAL	277TYR
OR2C1	2-Methoxy-3-methylpyrazine	-5.4	73PHE	104PHE															73PHE
OR2G2	2-Methoxy-3-methylpyrazine	-5.4	210LEU	258ILE	262TYR								108HIS
OR10Q1	2-Methoxy-3-methylpyrazine	-5.3	109VAL	204LEU	264TYR														264TYR
OR12D3	2-Methoxy-3-methylpyrazine	-5.3	250PHE	254VAL									153TYR
OR2I1P	2-Methoxy-3-methylpyrazine	-5.3	208LEU	260TYR									155ASN						260TYR
OR2L5	2-Methoxy-3-methylpyrazine	-5.3	205PHE
OR4M1	2-Methoxy-3-methylpyrazine	-5.3	260TYR										155HIS						155HIS
OR5AK2	2-Methoxy-3-methylpyrazine	-5.3	108ALA	255LEU									109THR	155ASN
OR5F1	2-Methoxy-3-methylpyrazine	-5.3	104PHE	105ILE	108ALA	259TYR							155ASN
OR5L2	alpha-terpinolene	-7.8	104PHE	109VAL	199LEU	203ALA	206ASN	255ILE	259TYR
OR2C1	alpha-terpinolene	-7.7	73PHE	104PHE	251PHE	278TYR
OR2D3	alpha-terpinolene	-7.7	89PHE	120PHE	223LEU	267PHE	275TYR	294TYR
OR6C3	alpha-terpinolene	-7.7	102ILE	106VAL	152THR	178TYR	200ALA	203THR	204LEU	256TYR
OR10A2	alpha-terpinolene	-7.6	60PHE	91PHE	92PHE	193VAL	194VAL	242LEU	246TYR	265TYR
OR1D2	alpha-terpinolene	-7.6	199LEU	207PHE	208LEU	252TYR	255LEU	259TYR
OR2I1P	alpha-terpinolene	-7.6	207ILE	208LEU	256ALA	260TYR	279TYR
OR2D3	(+)-limonene-M	-7.8	89PHE	120PHE	121LEU	223LEU	267PHE	275TYR	294TYR
OR6C3	(+)-limonene-M	-7.5	102ILE	178TYR	200ALA	204LEU	256TYR
OR1D2	(+)-limonene-M	-7.4	199LEU	207PHE	255LEU	259TYR
OR10H3	2-methyl-2-propenal-M	-4.6	71GLU	74PHE									112HIS
OR2T27	2-methyl-2-propenal-M	-4.5	251PHE	254ALA	255ALA	259TYR	278TYR
OR2T29	2-methyl-2-propenal-M	-4.5	255PHE	258ALA	259ALA	263TYR	282TYR						77TYR
OR2T7	2-methyl-2-propenal-M	-4.5	242PHE	245ALA	250TYR	269TYR							64TYR
OR51F1	2-methyl-2-propenal-M	-4.3	113LEU	189TYR	289TYR	290LEU
OR10H3	Butanal	-4.2	71GLU	74PHE									112HIS
OR10K1	Butanal	-4.1	73TYR	107PHE	111HIS								70GLU	286ASN
OR2T7	Butanal	-4.1	103PHE	242PHE	245ALA	246ALA	250TYR	269TYR					64TYR
OR11H4	Butanal	-4	114PHE	115PHE									110GLN	115PHE
OR11H6	Butanal	-4	122PHE	123PHE	273LEU
OR1A1	Butanal	-4	203VAL	206PHE	254VAL	258TYR							109ASN	155ASN
OR2T29	Butanal	-4	112ALA	116PHE	255PHE	258ALA	259ALA	282TYR					262THR
OR4D11	Butanal	-4	73PHE	111ASP	280PRO								250HIS	283ASN
OR51F1	Butanal	-4	113LEU	187TYR	189TYR	289TYR	290LEU
OR6T1	Butanal	-4	100GLN	104TYR	177PHE	178PHE
OR11H6	1-Pentanol	-4.7	91TYR	122PHE	123PHE	273LEU	277TYR	296TYR					127THR
OR10K1	1-Pentanol	-4.6	73TYR	107PHE	111HIS	283PRO							70GLU	286ASN
OR11H4	1-Pentanol	-4.6	114PHE	115PHE	265VAL	269TYR	288TYR						166TYR
OR4D6	1-Pentanol	-4.6	69LEU	73PHE	111ASP								66LYS	70ASP	283ASN
OR2D3	α-Terpinene-M	-7.8	89PHE	120PHE	121LEU	222ILE	223LEU	275TYR	294TYR
OR6C3	α-Terpinene-M	-7.5	102ILE	106VAL	152THR	156PRO	178TYR	256TYR
OR1A2	α-Terpinene-M	-7.4	104MET	108ALA	203VAL	206PHE	258TYR	276TYR
OR1D2	α-Terpinene-M	-7.4	199LEU	207PHE	255LEU	259TYR
OR2A1	α-Terpinene-M	-7.4	104MET	108ALA	203VAL	206PHE	258TYR	276TYR
OR11H4	1-hexanal-D	-5	114PHE	115PHE	261PHE	265VAL	269TYR	288TYR
OR11H6	1-hexanal-D	-5	91TYR	122PHE	123PHE	273LEU	277TYR	296TYR
OR10H3	1-hexanal-D	-4.9	74PHE	284THR									112HIS
OR2I1P	1-hexanal-D	-4.9	73PHE	208LEU	252PHE	256ALA	260TYR	279TYR
OR2Y1	1-hexanal-D	-4.9	73PHE	250PHE	254ALA	258TYR	277TYR
OR10A2	delta 3-carene-M	-7.5	91PHE	92PHE	96VAL	193VAL	238PHE	242LEU	246TYR	265TYR
OR1A2	delta 3-carene-M	-7.5	105ILE	108ALA	181ILE	203VAL	206PHE												258TYR
OR6M1	delta 3-carene-M	-7.5	103PHE	154VAL	157PRO	178ILE	196ASN	199LEU	203VAL
OR2A1	delta 3-carene-M	-7.4	105ILE	108ALA	181ILE	203VAL	206PHE												258TYR
OR11L1	delta 3-carene-M	-7.3	105VAL	109ALA	155THR	159PRO	202LEU	206VAL	207LEU										259TYR
OR1A1	delta 3-carene-M	-7.3	105ILE	181ILE	203VAL	206PHE	254VAL	258TYR
OR2T4	delta 3-carene-M	-7.3	137VAL	144PHE	191PHE	213VAL													291TYR
OR6C3	beta-ocimene-M	-7.2	102ILE	106VAL	153ILE	156PRO	178TYR	179PHE	200ALA	204LEU	256TYR
OR6S1	beta-ocimene-M	-7	103PHE	107PHE	111ALA	114PHE	202ASP	205LEU	206ALA	262TYR
OR2C1	beta-ocimene-M	-6.9	73PHE	104PHE	107LEU	251PHE	278TYR	283PRO
OR10H3	1-Propanol	-3.5	74PHE	112HIS									70SER	112HIS
OR11H4	1-Propanol	-3.5	114PHE	115PHE	288TYR								166TYR
OR11H6	1-Propanol	-3.5	122PHE	123PHE	296TYR								123PHE
OR2H2	1-Propanol	-3.5	205LEU	257TYR									201SER
OR4D11	1-Propanol	-3.5	73PHE										250HIS	279SER
OR4D6	1-Propanol	-3.5	73PHE										66LYS	70ASP	283ASN
OR10H3	Propanal-M	-3.7	74PHE	108PHE	112HIS								112HIS
OR2T7	Propanal-M	-3.6	242PHE	245ALA	269TYR								64TYR
OR10K1	Propanal-M	-3.5	73TYR	111HIS	283PRO
OR2T27	Propanal-M	-3.5	255ALA	259TYR	278TYR
OR2T29	Propanal-M	-3.5	263TYR	282TYR									77TYR
OR1A2	(E)-2-Heptenal	-5.5	108ALA	206PHE	254THR	258TYR	276TYR						178TYR	276TYR
OR2A1	(E)-2-Heptenal	-5.5	108ALA	206PHE	254THR	258TYR	276TYR						178TYR	276TYR
OR2I1P	(E)-2-Heptenal	-5.5	65HIS	69VAL	110ALA	114LEU	149TRP						145ALA	149TRP
OR2L8	(E)-2-Heptenal	-5.5	202ALA	206LEU	254PHE	258TYR							154ASN	201SER
OR11H4	(E)-2-Heptenal	-5.4	114PHE	115PHE	261PHE	265VAL	269TYR	288TYR
OR2L5	(E)-2-Heptenal	-5.4	103PHE	107ALA	206LEU	254PHE	258TYR						154ASN	158HIS
OR6C3	(E)-2-Heptenal	-5.4	102ILE	178TYR	200ALA	256TYR
OR10H3	n-Pentanal-M	-4.7	74PHE	108PHE	112HIS	284THR	285PRO						112HIS
OR10W1	n-Pentanal-M	-4.6	60ILE	61GLU	64TYR	102ASP							242GLN
OR11H6	n-Pentanal-M	-4.6	122PHE	123PHE	273LEU	277TYR	296TYR
OR11H4	n-Pentanal-M	-4.5	114PHE	115PHE	261PHE	265VAL	288TYR
OR2H2	n-Pentanal-M	-4.5	204ILE	205LEU	253VAL	257TYR
OR2L13	n-Pentanal-M	-4.5	107ALA	206LEU	254PHE	258TYR
OR2L2	n-Pentanal-M	-4.5	206LEU	254PHE	258TYR
OR11H4	3-methylbutyl propanoate	-5.9	114PHE	115PHE	188LEU								110GLN	115PHE
OR1A1	3-methylbutyl propanoate	-5.9	105ILE	181ILE	203VAL	206PHE	254VAL	258TYR					155ASN									159HIS
OR2L5	3-methylbutyl propanoate	-5.9	107ALA	205PHE	206LEU	254PHE	258TYR						154ASN									158HIS
OR10H2	3-methylbutyl propanoate	-5.8	77ILE	105PHE	109PHE	208LEU							260TYR									180HIS
OR11H1	3-methylbutyl propanoate	-5.8	88TYR	119PHE	120PHE	222ILE	270LEU	274TYR	293TYR
OR12D3	3-methylbutyl propanoate	-5.8	102PHE	204ILE	250PHE	251TYR	277TYR						153TYR
OR2D3	3-methylbutyl propanoate	-5.8	89PHE	120PHE	222ILE	223LEU	267PHE	275TYR
OR2H2	3-methylbutyl propanoate	-5.8	204ILE	205LEU	249PHE	253VAL	257TYR
OR2Y1	3-methylbutyl propanoate	-5.8	73PHE	104TYR	202ARG	205VAL	206VAL	250PHE	254ALA	258TYR			155ASN
OR5H14	3-methylbutyl propanoate	-5.8	101LEU	105ALA	108VAL	181ILE	199VAL	206ILE	207GLN	255LEU	259TYR											155HIS
OR5L2	3-methylbutyl propanoate	-5.8	109VAL	112VAL	199LEU	203ALA	255ILE	259TYR														159HIS
OR6M1	3-methylbutyl propanoate	-5.8	103PHE	154VAL	157PRO	178ILE	196ASN	204ILE	256TYR
OR11H4	1-hexanal-M	-5	114PHE	115PHE	261PHE	269TYR	288TYR
OR11H6	1-hexanal-M	-5	91TYR	122PHE	123PHE	273LEU	277TYR	296TYR
OR10H3	1-hexanal-M	-4.9	74PHE	108PHE	112HIS	284THR	285PRO						112HIS
OR10W1	1-hexanal-M	-4.9	60ILE	61GLU	64TYR	102ASP							242GLN
OR2I1P	1-hexanal-M	-4.9	73PHE	208LEU	252PHE	256ALA	260TYR	279TYR

## Sheet: Table S7
Table S7 20 compounds with different aroma types.
Selected compounds of different aroma types
compounds	cas	Aroma
1-Decanol	112-30-1	fatty
β-Ionone	79-77-6	floral
Hexyl propionate	2445-76-3	fruity
(-)-Perillaldehyde	18031-40-8	herbal
exyl 2-methylbutanoate	10032-15-2	green
2-Ethyl-3-methylpyrazine	15707-23-0	nutty
α-phellandrene	99-83-2	terpenic
(E)-citral	141-27-5	citrus
Myrcene	123-35-3	spicy
D-carvone	2244-16-8	minty
6-Amyl-2-pyrone	27593-23-3	tonka
Maple lactone pyrazine	23747-48-0	earthy
2(5H)-Furanone, 5-ethyl-3-hydroxy-4-methyl-	698-10-2	caramellic
2-Acetylthiophene	88-15-3	sulfurous
Propanal	123-38-6	ethereal
1-Propanol	71-23-8	alcoholic
1-nonanal	124-19-6	aldehydic
1-Pentanol	71-41-0	fermented
Butanal	123-72-8	chocolate
α-Terpinene	99-86-5	woody

## Sheet: Table S8
Table S8 Detailed information on hydrophobic and hydrogen bonding interactions of 20 OR ligand pairs.
OR-ligand	Hydrophobic Interactions				Hydrogen Bonds
	AA	Distance			AA	Distance H-A	Distance D-A	Donor Angle
OR2D3_α-Terpinene	89PHE	3.59
-7.8 kcal/mol	120PHE	3.67
	120PHE	3.43
	121LEU	3.54
	222ILE	3.88
	223LEU	3.45
	275TYR	3.7
	275TYR	3.56
	294TYR	3.82
	294TYR	3.69
OR10H3_Butanal	71GLU	3.69			112HIS	2.19	3.08	144.72
-4.2 kcal/mol	74PHE	3.76
	74PHE	3.58
OR10H3_Propanal	74PHE	3.71			112HIS	2.15	3.05	146.93
-3.7 kcal/mol	74PHE	3.73
	108PHE	3.98
	112HIS	3.84
OR11H6_1-Pentanol	91TYR	3.99			127THR	2.01	2.94	160.86
-4.7 kcal/mol	122PHE	3.59
	123PHE	3.79
	273LEU	3.71
	277TYR	3.89
	296TYR	3.8
OR1A2_β-Ionone	73PHE	3.75			180ASP	3.51	4.01	115.61
-8.3 kcal/mol	104MET	3.67
	181ILE	3.34
	203VAL	3.65
	206PHE	3.86
	206PHE	3.48
	206PHE	3.88
	206PHE	3.25
	258TYR	3.67
	258TYR	3.97
	276TYR	3.91
OR2C1_Maple lactone pyrazine	73PHE	3.61
-6.9 kcal/mol	73PHE	3.71
	104PHE	3.72
	278TYR	3.47
	283PRO	3.72
OR2G2_6-Amyl-2-pyrone	76PHE	3.79			162GLN	2.45	3.28	138.35
-7.3 kcal/mol	209PHE	3.78
	210LEU	3.95
	210LEU	3.82
	258ILE	3.73
	258ILE	3.61
	262TYR	3.88
	262TYR	3.75
	281TYR	3.8
OR2I1P_D-carvone	73PHE	3.97
-7.7 kcal/mol	204ARG	3.57
	207ILE	3.52
	208LEU	3.59
	208LEU	3.3
	252PHE	3.59
	256ALA	3.93
	260TYR	3.8
	260TYR	3.58
	260TYR	3.69
	279TYR	3.53
OR2L8_2(5H)-Furanone, 5-ethyl-3-hydroxy-4-methyl-	202ALA	3.78			154ASN	2.23	2.92	123.51
-6.7 kcal/mol	206LEU	3.52
	254PHE	3.67
	258TYR	3.57
	258TYR	3.84
OR10H3_(-)-Perillaldehyde	71GLU	3.88			112HIS	2.13	3.03	145.39
-7.6 kcal/mol	74PHE	3.56
	74PHE	3.73
	74PHE	3.54
	112HIS	3.84
	284THR	3.73
	285PRO	3.96
OR11H4_exyl 2-methylbutanoate	114PHE	3.51
-6.9 kcal/mol	115PHE	3.63
	216VAL	3.69
	217LEU	3.84
	261PHE	2.94
	265VAL	3.7
	269TYR	3.6
	269TYR	3.58
	288TYR	3.55
OR12D3_2-Acetylthiophene	102PHE	3.64
-5.7 kcal/mol	250PHE	3.68
	251TYR	3.84
	254VAL	3.54
	254VAL	3.45
	258TYR	3.81
OR4D11_1-Propanol	73PHE	3.67			250HIS 283ASN	2.77 2.57	3.61 3.21	139.97 121.07
-3.6 kcal/mol	73PHE	3.75
	111ASP	3.81
OR11H4_1-nonanal	114PHE	3.45			166TYR	2.29	2.83	114.88
-6 kcal/mol	115PHE	3.77
	115PHE	3.73
	217LEU	3.68
	217LEU	3.72
	261PHE	3.62
	265VAL	3.78
	265VAL	3.55
	269TYR	3.66
	269TYR	3.95
	288TYR	3.61
OR2D3_1-Decanol	120PHE	3.86			215ILE	2.31	3.13	141.38
-6.2 kcal/mol	120PHE	3.8
	121LEU	3.71
	222ILE	3.93
	223LEU	3.82
	267PHE	3.75
	275TYR	3.77
	275TYR	3.75
	275TYR	3.75
	275TYR	3.99
	294TYR	3.67
OR2D3_α-phellandrene	89PHE	3.58
-7.8 kcal/mol	120PHE	3.65
	120PHE	3.5
	121LEU	3.55
	223LEU	3.53
	275TYR	3.51
	275TYR	3.79
	275TYR	3.79
	294TYR	3.85
	294TYR	3.61
OR6C3_(E)-citral	102ILE	3.48
-7 kcal/mol	109PHE	3.74
	178TYR	3.53
	204LEU	3.87
	256TYR	3.72
	256TYR	3.71
	256TYR	3.74
	256TYR	3.64
OR6C3_Myrcene	102ILE	3.63
-7.2 kcal/mol	106VAL	3.92
	109PHE	3.94
	153ILE	3.77
	178TYR	3.69
	178TYR	3.71
	178TYR	3.58
	179PHE	3.68
	200ALA	3.95
	204LEU	3.92
	256TYR	3.73
	256TYR	3.78
	256TYR	3.73
OR11H4_Hexyl propionate	114PHE	3.48
-6.4 kcal/mol	115PHE	3.85
	217LEU	3.8
	261PHE	3.54
	265VAL	3.78
	269TYR	3.65
	269TYR	3.51
	288TYR	3.62
OR12D3_2-Ethyl-3-methylpyrazine	102PHE	3.68
-6 kcal/mol	102PHE	3.68
	254VAL	3.37
	258TYR	3.72
